# Supplementary material for: Deciphering bacterial and fungal endophyte communities in leaves of two maple trees with green islands
Source: Sci Rep. 2019 Oct 2;9:14183. doi: 10.1038/s41598-019-50540-2 (PMC6775154; doi:10.1038/s41598-019-50540-2)
Supplement: Supplementary file 2 — Table S1 [file 41598_2019_50540_MOESM2_ESM.xlsx]

## Sheet: Design
Table S1. Sample characteristics.
SeqID_Fungi	SeqID_Bacteria	Sample	Species	Species_ID	Infection	leaf type	leaf type_ID	Tree_ID	Site	Region
20150711-AGSV-a-17_S17_L001	20150711-AGSV-a-65_S65_L001	Ac_CL_1	Acer campestre	Ac	control leaf	control leaf	CL	Ac_CL_1	Friedland	Friedland
20150711-AGSV-a-18_S18_L001	20150711-AGSV-a-66_S66_L001	Ac_CL_2	Acer campestre	Ac	control leaf	control leaf	CL	Ac_CL_2	Friedland	Friedland
20150711-AGSV-a-19_S19_L001	20150711-AGSV-a-67_S67_L001	Ac_CL_3	Acer campestre	Ac	control leaf	control leaf	CL	Ac_CL_3	Friedland	Friedland
20150711-AGSV-a-44_S44_L001	20150711-AGSV-a-92_S92_L001	Ac_CL_4	Acer campestre	Ac	control leaf	control leaf	CL	Ac_CL_4	Friedland	Friedland
20150711-AGSV-a-45_S45_L001	20150711-AGSV-a-93_S93_L001	Ac_CL_5	Acer campestre	Ac	control leaf	control leaf	CL	Ac_CL_5	Friedland	Friedland
20150711-AGSV-a-46_S46_L001	20150711-AGSV-a-94_S94_L001	Ac_CL_6	Acer campestre	Ac	control leaf	control leaf	CL	Ac_CL_6	Am Kehr	Goettingen
20151214-BEWE-a-999_S149_L001	20151214-BEWE-a-837_S83_L001	Ac_CL_7	Acer campestre	Ac	control leaf	control leaf	CL	Ac_CL_7	Friedland	Friedland
20151214-BEWE-a-1000_S150_L001	20151214-BEWE-a-838_S84_L001	Ac_CL_8	Acer campestre	Ac	control leaf	control leaf	CL	Ac_CL_8	Friedland	Friedland
20151214-BEWE-a-1001_S151_L001	20151214-BEWE-a-839_S85_L001	Ac_CL_9	Acer campestre	Ac	control leaf	control leaf	CL	Ac_CL_9	Friedland	Friedland
20150711-AGSV-a-11_S11_L001	20150711-AGSV-a-59_S59_L001	Ac_IL_GI_1	Acer campestre	Ac	infected leaf	green island	IL_GI	Ac_IL_1	Molkengrund	Goettingen
20151214-BEWE-a-993_S143_L001	20151214-BEWE-a-831_S77_L001	Ac_IL_GI_10	Acer campestre	Ac	infected leaf	green island	IL_GI	Ac_IL_10	Molkengrund	Goettingen
20151214-BEWE-a-995_S145_L001	20151214-BEWE-a-833_S79_L001	Ac_IL_GI_11	Acer campestre	Ac	infected leaf	green island	IL_GI	Ac_IL_11	Am Kehr	Goettingen
20151214-BEWE-a-997_S147_L001	20151214-BEWE-a-835_S81_L001	Ac_IL_GI_12	Acer campestre	Ac	infected leaf	green island	IL_GI	Ac_IL_12	Friedland	Friedland
20150711-AGSV-a-13_S13_L001	20150711-AGSV-a-61_S61_L001	Ac_IL_GI_2	Acer campestre	Ac	infected leaf	green island	IL_GI	Ac_IL_2	Am Kehr	Goettingen
20150711-AGSV-a-15_S15_L001	20150711-AGSV-a-63_S63_L001	Ac_IL_GI_3	Acer campestre	Ac	infected leaf	green island	IL_GI	Ac_IL_3	Friedland	Friedland
20150711-AGSV-a-32_S32_L001	20150711-AGSV-a-80_S80_L001	Ac_IL_GI_4	Acer campestre	Ac	infected leaf	green island	IL_GI	Ac_IL_4	Molkengrund	Goettingen
20150711-AGSV-a-34_S34_L001	20150711-AGSV-a-82_S82_L001	Ac_IL_GI_5	Acer campestre	Ac	infected leaf	green island	IL_GI	Ac_IL_5	Molkengrund	Goettingen
20150711-AGSV-a-37_S37_L001	20150711-AGSV-a-85_S85_L001	Ac_IL_GI_6	Acer campestre	Ac	infected leaf	green island	IL_GI	Ac_IL_6	Am Kehr	Goettingen
20150711-AGSV-a-39_S39_L001	20150711-AGSV-a-87_S87_L001	Ac_IL_GI_7	Acer campestre	Ac	infected leaf	green island	IL_GI	Ac_IL_7	Friedland	Friedland
20150711-AGSV-a-41_S41_L001	20150711-AGSV-a-89_S89_L001	Ac_IL_GI_8	Acer campestre	Ac	infected leaf	green island	IL_GI	Ac_IL_8	Friedland	Friedland
20150711-AGSV-a-43_S43_L001	20150711-AGSV-a-91_S91_L001	Ac_IL_GI_9	Acer campestre	Ac	infected leaf	green island	IL_GI	Ac_IL_9	Friedland	Friedland
20150711-AGSV-a-12_S12_L001	20150711-AGSV-a-60_S60_L001	Ac_IL_ST_1	Acer campestre	Ac	infected leaf	senescing tissue	IL_ST	Ac_IL_1	Molkengrund	Goettingen
20151214-BEWE-a-994_S144_L001	20151214-BEWE-a-832_S78_L001	Ac_IL_ST_10	Acer campestre	Ac	infected leaf	senescing tissue	IL_ST	Ac_IL_10	Molkengrund	Goettingen
20151214-BEWE-a-996_S146_L001	20151214-BEWE-a-834_S80_L001	Ac_IL_ST_11	Acer campestre	Ac	infected leaf	senescing tissue	IL_ST	Ac_IL_11	Am Kehr	Goettingen
20151214-BEWE-a-998_S148_L001	20151214-BEWE-a-836_S82_L001	Ac_IL_ST_12	Acer campestre	Ac	infected leaf	senescing tissue	IL_ST	Ac_IL_12	Friedland	Friedland
20150711-AGSV-a-14_S14_L001	20150711-AGSV-a-62_S62_L001	Ac_IL_ST_2	Acer campestre	Ac	infected leaf	senescing tissue	IL_ST	Ac_IL_2	Am Kehr	Goettingen
20150711-AGSV-a-16_S16_L001	20150711-AGSV-a-64_S64_L001	Ac_IL_ST_3	Acer campestre	Ac	infected leaf	senescing tissue	IL_ST	Ac_IL_3	Friedland	Friedland
20150711-AGSV-a-31_S31_L001	20150711-AGSV-a-79_S79_L001	Ac_IL_ST_4	Acer campestre	Ac	infected leaf	senescing tissue	IL_ST	Ac_IL_4	Molkengrund	Goettingen
20150711-AGSV-a-33_S33_L001	20150711-AGSV-a-81_S81_L001	Ac_IL_ST_5	Acer campestre	Ac	infected leaf	senescing tissue	IL_ST	Ac_IL_5	Molkengrund	Goettingen
20150711-AGSV-a-36_S36_L001	20150711-AGSV-a-84_S84_L001	Ac_IL_ST_6	Acer campestre	Ac	infected leaf	senescing tissue	IL_ST	Ac_IL_6	Am Kehr	Goettingen
20150711-AGSV-a-38_S38_L001	20150711-AGSV-a-86_S86_L001	Ac_IL_ST_7	Acer campestre	Ac	infected leaf	senescing tissue	IL_ST	Ac_IL_7	Friedland	Friedland
20150711-AGSV-a-40_S40_L001	20150711-AGSV-a-88_S88_L001	Ac_IL_ST_8	Acer campestre	Ac	infected leaf	senescing tissue	IL_ST	Ac_IL_8	Friedland	Friedland
20150711-AGSV-a-42_S42_L001	20150711-AGSV-a-90_S90_L001	Ac_IL_ST_9	Acer campestre	Ac	infected leaf	senescing tissue	IL_ST	Ac_IL_9	Friedland	Friedland
20150711-AGSV-a-28_S28_L001	20150711-AGSV-a-76_S76_L001	Ap_CL_1	Acer platanoides	Ap	control leaf	control leaf	CL	Ap_CL_1	Molkengrund	Goettingen
20150711-AGSV-a-29_S29_L001	20150711-AGSV-a-77_S77_L001	Ap_CL_2	Acer platanoides	Ap	control leaf	control leaf	CL	Ap_CL_2	Am Kehr	Goettingen
20150711-AGSV-a-30_S30_L001	20150711-AGSV-a-78_S78_L001	Ap_CL_3	Acer platanoides	Ap	control leaf	control leaf	CL	Ap_CL_3	Am Kehr	Goettingen
20150711-AGSV-a-35_S35_L001	20150711-AGSV-a-83_S83_L001	Ap_CL_4	Acer platanoides	Ap	control leaf	control leaf	CL	Ap_CL_4	Am Kehr	Goettingen
20150711-AGSV-a-47_S47_L001	20150711-AGSV-a-95_S95_L001	Ap_CL_5	Acer platanoides	Ap	control leaf	control leaf	CL	Ap_CL_5	Molkengrund	Goettingen
20151214-BEWE-a-1008_S158_L001	20151214-BEWE-a-846_S92_L001	Ap_CL_6	Acer platanoides	Ap	control leaf	control leaf	CL	Ap_CL_6	Molkengrund	Goettingen
20151214-BEWE-a-1009_S159_L001	20151214-BEWE-a-847_S93_L001	Ap_CL_7	Acer platanoides	Ap	control leaf	control leaf	CL	Ap_CL_7	Molkengrund	Goettingen
20151214-BEWE-a-1010_S160_L001	20151214-BEWE-a-848_S94_L001	Ap_CL_8	Acer platanoides	Ap	control leaf	control leaf	CL	Ap_CL_8	Am Kehr	Goettingen
20150711-AGSV-a-02_S2_L001	20150711-AGSV-a-50_S50_L001	Ap_IL_GI_1	Acer platanoides	Ap	infected leaf	green island	IL_GI	Ap_IL_1	Molkengrund	Goettingen
20151214-BEWE-a-1002_S152_L001	20151214-BEWE-a-840_S86_L001	Ap_IL_GI_10	Acer platanoides	Ap	infected leaf	green island	IL_GI	Ap_IL_10	Molkengrund	Goettingen
20151214-BEWE-a-1004_S154_L001	20151214-BEWE-a-842_S88_L001	Ap_IL_GI_11	Acer platanoides	Ap	infected leaf	green island	IL_GI	Ap_IL_11	Molkengrund	Goettingen
20151214-BEWE-a-1006_S156_L001	20151214-BEWE-a-844_S90_L001	Ap_IL_GI_12	Acer platanoides	Ap	infected leaf	green island	IL_GI	Ap_IL_12	Am Kehr	Goettingen
20150711-AGSV-a-04_S4_L001	20150711-AGSV-a-52_S52_L001	Ap_IL_GI_2	Acer platanoides	Ap	infected leaf	green island	IL_GI	Ap_IL_2	Molkengrund	Goettingen
20150711-AGSV-a-06_S6_L001	20150711-AGSV-a-54_S54_L001	Ap_IL_GI_3	Acer platanoides	Ap	infected leaf	green island	IL_GI	Ap_IL_3	Am Kehr	Goettingen
20150711-AGSV-a-08_S8_L001	20150711-AGSV-a-56_S56_L001	Ap_IL_GI_4	Acer platanoides	Ap	infected leaf	green island	IL_GI	Ap_IL_4	Am Kehr	Goettingen
20150711-AGSV-a-10_S10_L001	20150711-AGSV-a-58_S58_L001	Ap_IL_GI_5	Acer platanoides	Ap	infected leaf	green island	IL_GI	Ap_IL_5	Am Kehr	Goettingen
20150711-AGSV-a-20_S20_L001	20150711-AGSV-a-68_S68_L001	Ap_IL_GI_6	Acer platanoides	Ap	infected leaf	green island	IL_GI	Ap_IL_6	Molkengrund	Goettingen
20150711-AGSV-a-22_S22_L001	20150711-AGSV-a-70_S70_L001	Ap_IL_GI_7	Acer platanoides	Ap	infected leaf	green island	IL_GI	Ap_IL_7	Molkengrund	Goettingen
20150711-AGSV-a-24_S24_L001	20150711-AGSV-a-72_S72_L001	Ap_IL_GI_8	Acer platanoides	Ap	infected leaf	green island	IL_GI	Ap_IL_8	Am Kehr	Goettingen
20150711-AGSV-a-26_S26_L001	20150711-AGSV-a-74_S74_L001	Ap_IL_GI_9	Acer platanoides	Ap	infected leaf	green island	IL_GI	Ap_IL_9	Am Kehr	Goettingen
20150711-AGSV-a-01_S1_L001	20150711-AGSV-a-49_S49_L001	Ap_IL_ST_1	Acer platanoides	Ap	infected leaf	senescing tissue	IL_ST	Ap_IL_1	Molkengrund	Goettingen
20151214-BEWE-a-1003_S153_L001	20151214-BEWE-a-841_S87_L001	Ap_IL_ST_10	Acer platanoides	Ap	infected leaf	senescing tissue	IL_ST	Ap_IL_10	Molkengrund	Goettingen
20151214-BEWE-a-1005_S155_L001	20151214-BEWE-a-843_S89_L001	Ap_IL_ST_11	Acer platanoides	Ap	infected leaf	senescing tissue	IL_ST	Ap_IL_11	Molkengrund	Goettingen
20151214-BEWE-a-1007_S157_L001	20151214-BEWE-a-845_S91_L001	Ap_IL_ST_12	Acer platanoides	Ap	infected leaf	senescing tissue	IL_ST	Ap_IL_12	Am Kehr	Goettingen
20150711-AGSV-a-03_S3_L001	20150711-AGSV-a-51_S51_L001	Ap_IL_ST_2	Acer platanoides	Ap	infected leaf	senescing tissue	IL_ST	Ap_IL_2	Molkengrund	Goettingen
20150711-AGSV-a-05_S5_L001	20150711-AGSV-a-53_S53_L001	Ap_IL_ST_3	Acer platanoides	Ap	infected leaf	senescing tissue	IL_ST	Ap_IL_3	Am Kehr	Goettingen
20150711-AGSV-a-07_S7_L001	20150711-AGSV-a-55_S55_L001	Ap_IL_ST_4	Acer platanoides	Ap	infected leaf	senescing tissue	IL_ST	Ap_IL_4	Am Kehr	Goettingen
20150711-AGSV-a-09_S9_L001	20150711-AGSV-a-57_S57_L001	Ap_IL_ST_5	Acer platanoides	Ap	infected leaf	senescing tissue	IL_ST	Ap_IL_5	Am Kehr	Goettingen
20150711-AGSV-a-21_S21_L001	20150711-AGSV-a-69_S69_L001	Ap_IL_ST_6	Acer platanoides	Ap	infected leaf	senescing tissue	IL_ST	Ap_IL_6	Molkengrund	Goettingen
20150711-AGSV-a-23_S23_L001	20150711-AGSV-a-71_S71_L001	Ap_IL_ST_7	Acer platanoides	Ap	infected leaf	senescing tissue	IL_ST	Ap_IL_7	Molkengrund	Goettingen
20150711-AGSV-a-25_S25_L001	20150711-AGSV-a-73_S73_L001	Ap_IL_ST_8	Acer platanoides	Ap	infected leaf	senescing tissue	IL_ST	Ap_IL_8	Am Kehr	Goettingen
20150711-AGSV-a-27_S27_L001	20150711-AGSV-a-75_S75_L001	Ap_IL_ST_9	Acer platanoides	Ap	infected leaf	senescing tissue	IL_ST	Ap_IL_9	Am Kehr	Goettingen
