# Supplementary material for: Deciphering bacterial and fungal endophyte communities in leaves of two maple trees with green islands
Source: Sci Rep. 2019 Oct 2;9:14183. doi: 10.1038/s41598-019-50540-2 (PMC6775154; doi:10.1038/s41598-019-50540-2)
Supplement: Supplementary file 3 — Table S2 [file 41598_2019_50540_MOESM3_ESM.xlsx]

## Sheet: zOTUtable
Table S2. OTU table for the bacterial endophyte community. For further information on the Sample ID see Table S1 in the Supplementary Material.
zOTU ID	Ac_CL_1	Ac_CL_2	Ac_CL_3	Ac_CL_4	Ac_CL_5	Ac_CL_6	Ac_CL_7	Ac_CL_8	Ac_CL_9	Ac_ILGI_1	Ac_ILGI_10	Ac_ILGI_11	Ac_ILGI_12	Ac_ILGI_2	Ac_ILGI_3	Ac_ILGI_4	Ac_ILGI_5	Ac_ILGI_6	Ac_ILGI_7	Ac_ILGI_8	Ac_ILGI_9	Ac_ILST_1	Ac_ILST_10	Ac_ILST_11	Ac_ILST_12	Ac_ILST_2	Ac_ILST_3	Ac_ILST_4	Ac_ILST_5	Ac_ILST_6	Ac_ILST_7	Ac_ILST_8	Ac_ILST_9	Ap_CL_1	Ap_CL_2	Ap_CL_3	Ap_CL_4	Ap_CL_5	Ap_CL_6	Ap_CL_7	Ap_CL_8	Ap_ILGI_1	Ap_ILGI_10	Ap_ILGI_11	Ap_ILGI_12	Ap_ILGI_2	Ap_ILGI_3	Ap_ILGI_4	Ap_ILGI_5
UNI1523	0	0	1	2	9	2	2	0	1	0	0	37	2	0	0	0	0	0	7	0	0	0	0	0	2	0	1	0	0	0	0	0	11	0	0	0	0	0	5	0	5	0	1	3	0	0	0	0	0
UNI1199	0	0	0	3	0	0	6	0	0	0	0	0	0	0	0	0	0	0	8	0	0	0	0	0	0	0	4	0	0	0	0	1	0	0	0	0	0	0	15	0	0	0	0	0	0	5	0	0	0
UNI930	0	0	0	0	0	0	0	0	0	0	0	0	0	0	0	0	0	0	0	0	0	0	0	0	0	0	0	0	0	0	0	0	0	0	0	0	0	0	0	0	0	0	0	0	0	0	128	0	0
UNI1484	0	0	0	0	0	0	0	0	0	0	0	0	0	0	0	0	0	0	0	0	0	0	0	0	0	0	0	27	0	0	0	0	0	0	0	0	0	0	0	0	0	0	0	0	0	0	0	0	0
UNI793	0	0	0	0	0	0	0	0	0	0	0	0	0	0	0	0	16	0	0	0	0	0	0	0	0	0	0	0	0	0	0	0	0	0	12	0	0	0	0	61	0	0	0	0	0	0	0	0	0
UNI1647	0	0	0	0	0	0	0	0	0	0	0	0	0	0	0	0	0	0	0	0	0	0	0	0	0	0	0	31	0	0	0	0	0	0	0	0	0	0	0	0	0	0	0	0	0	0	0	0	0
UNI960	0	0	0	2	0	13	3	31	4	0	0	34	3	0	2	0	7	0	12	6	1	0	0	0	8	0	2	0	0	0	3	0	10	4	0	0	0	3	6	0	0	0	11	2	0	1	0	0	0
UNI1262	2	1	0	0	0	5	0	2	1	0	0	0	2	0	0	0	0	0	1	0	0	0	0	0	2	0	0	0	0	0	0	3	2	0	0	0	0	2	1	0	0	0	0	2	0	0	0	0	0
UNI1071	0	0	0	0	0	0	0	0	0	0	0	0	0	0	0	0	0	0	0	0	0	0	0	0	0	0	0	0	0	0	0	0	0	0	0	0	0	0	0	0	0	0	0	0	0	0	66	0	0
UNI1098	0	0	0	0	0	0	0	0	0	0	0	0	0	0	0	0	0	0	0	0	0	0	0	0	0	0	0	0	0	0	0	0	0	0	0	0	0	0	0	0	0	0	0	0	0	0	0	0	0
UNI467	0	0	0	0	0	0	0	0	0	0	0	0	0	0	0	0	0	0	0	0	0	4	0	0	0	0	0	0	0	0	0	0	0	0	0	0	0	0	0	151	0	0	0	0	0	0	0	0	0
UNI1008	0	0	0	0	0	0	0	0	0	20	0	0	0	90	0	0	0	0	0	0	0	0	0	0	0	0	0	0	0	0	0	0	0	0	0	0	0	0	0	0	0	0	0	0	0	0	0	0	0
UNI559	0	0	0	0	0	0	0	0	0	0	0	0	0	0	0	0	0	0	0	0	0	0	0	0	0	0	0	0	0	0	0	0	0	0	0	0	0	0	0	158	0	0	0	0	0	0	0	0	0
UNI686	0	0	0	0	0	0	0	0	0	0	0	98	0	0	0	0	0	0	0	0	0	0	0	0	0	0	0	0	0	0	0	0	0	0	0	0	0	0	0	0	0	0	2	0	0	0	0	0	0
UNI947	0	0	0	0	0	0	0	0	0	0	0	0	0	0	0	0	0	0	0	0	0	0	0	0	0	0	0	0	0	0	0	0	0	0	0	0	0	0	0	0	0	0	0	0	0	1	0	0	0
UNI270	0	0	0	0	0	0	0	0	0	0	0	0	0	0	0	0	0	0	0	0	0	0	0	0	0	0	0	0	0	0	0	0	0	0	0	0	0	0	0	0	1	0	0	0	0	0	0	0	0
UNI432	0	0	0	0	0	0	0	0	0	0	0	0	0	0	0	0	7	0	0	0	0	0	0	0	0	0	0	0	2	0	0	0	0	0	0	184	0	0	0	0	0	0	0	0	0	0	0	0	0
UNI1496	0	0	0	0	0	0	0	0	0	0	0	0	0	0	0	0	0	0	0	0	0	0	0	0	0	16	0	0	0	0	0	0	0	0	0	0	0	0	0	22	0	0	0	0	0	0	7	0	0
UNI1165	0	0	0	0	0	0	0	0	0	0	0	8	0	46	0	0	0	0	0	0	0	0	0	0	0	0	0	0	0	0	0	0	0	0	0	0	0	0	0	1	0	0	0	0	0	0	0	0	0
UNI1359	0	0	0	0	0	0	0	0	0	0	0	16	0	0	0	0	20	0	0	0	0	0	0	2	0	0	1	0	0	0	0	0	0	0	0	0	0	6	0	0	0	0	0	0	0	0	0	0	0
UNI985	0	0	0	0	0	0	0	0	0	0	0	0	0	19	0	0	0	0	0	0	0	0	0	0	0	0	0	0	0	0	0	0	0	0	0	0	0	0	0	0	0	0	0	0	0	0	0	0	0
UNI1448	1	1	0	0	12	0	2	0	2	0	0	0	6	1	0	0	0	0	0	0	0	0	0	0	4	0	1	0	0	0	0	0	0	0	5	0	0	7	1	0	0	5	7	0	0	1	0	0	0
UNI1421	0	0	0	0	0	0	0	0	0	0	0	0	0	0	0	0	0	0	0	0	1	0	0	0	0	0	0	0	0	0	0	0	0	0	0	0	0	0	0	0	0	0	0	0	0	0	0	0	0
UNI747	0	0	0	0	0	0	0	0	0	1	0	0	2	0	0	3	0	0	0	0	0	0	0	0	0	0	0	0	0	0	0	0	18	0	0	0	0	8	0	0	0	4	8	0	0	0	105	0	0
UNI972	1	0	0	0	0	0	0	0	0	0	0	0	1	0	0	2	0	0	4	0	0	0	0	0	0	0	0	0	0	0	0	0	3	0	0	0	0	7	0	0	0	0	50	0	0	0	0	0	0
UNI1012	0	0	0	0	0	0	1	0	0	0	0	0	0	1	0	0	3	0	0	0	0	0	0	0	0	0	0	0	0	0	0	0	0	0	13	0	0	0	0	0	0	0	49	1	0	0	0	0	0
UNI1621	0	0	4	0	0	8	1	0	2	0	0	0	1	0	0	0	0	0	0	0	0	3	0	0	0	0	3	0	0	0	1	0	0	0	0	0	0	43	1	0	0	0	6	0	0	0	0	0	0
UNI504	3	1	2	1	15	10	0	1	1	0	0	33	6	0	0	0	12	0	0	6	5	0	0	0	11	43	2	0	22	0	2	0	9	0	0	0	0	0	5	0	12	2	20	0	0	1	0	0	0
UNI1102	0	0	0	0	0	0	0	0	0	0	0	0	0	0	0	0	13	0	0	0	7	0	0	0	0	0	0	0	0	10	0	0	0	0	0	0	0	0	0	0	0	0	22	0	0	0	0	0	0
UNI1356	0	0	0	0	0	0	1	0	0	0	9	0	0	0	0	0	0	0	0	0	0	0	0	0	4	0	0	0	0	0	0	0	0	6	0	1	0	0	0	0	0	0	0	1	0	1	0	0	0
UNI1735	0	0	0	0	0	2	0	1	0	0	0	0	0	0	0	0	0	0	0	0	0	0	0	0	1	0	1	0	0	0	0	0	0	1	0	0	0	0	0	0	2	2	1	0	0	0	0	0	0
UNI243	3	16	5	5	0	6	3	17	4	0	0	0	7	0	4	8	16	0	32	3	13	0	64	0	15	0	4	0	0	0	6	4	27	8	3	0	0	18	10	0	1	10	1	4	0	0	0	0	0
UNI1145	0	0	0	0	0	0	0	0	0	0	0	0	0	0	0	0	0	0	0	0	0	0	0	0	0	0	0	0	0	0	0	0	0	1	0	0	0	0	0	0	0	0	0	0	0	0	0	0	0
UNI1718	0	1	1	7	6	0	2	0	0	0	0	0	6	0	0	0	0	0	0	0	0	0	0	0	6	0	1	0	0	0	0	0	11	1	0	0	0	0	3	0	1	0	0	0	0	0	0	0	0
UNI652	0	0	1	3	1	2	2	2	0	0	0	0	1	0	0	0	1	0	1	0	0	0	1	0	1	0	2	0	1	0	0	1	26	6	0	0	0	1	3	0	15	52	4	0	0	0	0	0	0
UNI1614	0	0	0	0	0	0	0	0	0	0	0	0	1	0	0	0	6	0	0	0	0	0	0	0	0	0	0	0	0	0	0	0	0	1	0	0	0	0	0	0	0	0	0	0	0	0	0	0	0
UNI689	1	0	0	0	0	0	0	0	0	0	0	0	0	0	0	0	0	0	0	0	5	0	0	0	0	0	2	0	0	0	0	0	0	0	0	0	0	0	0	0	0	0	0	0	0	0	105	0	0
UNI304	0	0	0	0	1	2	0	1	0	0	2	0	0	0	2	0	0	0	0	0	0	0	0	0	0	0	0	0	0	0	0	0	0	0	0	0	0	4	0	0	0	0	3	1	0	1	0	0	0
UNI129	11	22	10	30	16	60	9	3	14	33	21	0	26	0	22	40	27	0	38	11	23	0	44	0	70	0	34	50	183	6	9	2	74	80	0	1	0	191	14	5	15	22	27	24	0	54	0	0	0
UNI545	0	4	0	0	0	0	0	0	1	1	0	55	3	0	0	3	0	0	18	0	3	1	0	0	2	0	0	43	0	0	0	0	0	28	0	0	0	1	3	0	0	0	0	0	0	0	0	0	0
UNI447	0	0	0	1	0	0	0	0	0	0	0	0	0	0	0	0	0	0	0	0	0	0	0	0	0	0	0	0	0	0	0	0	1	0	0	0	0	2	0	0	0	0	0	0	0	0	0	0	0
UNI1095	1	2	2	2	4	0	0	3	1	0	3	0	5	0	0	0	0	0	0	0	9	0	0	0	2	1	1	0	0	0	0	0	30	2	0	0	0	0	1	0	0	0	0	0	0	17	0	0	0
UNI897	0	0	0	0	0	0	0	1	0	0	0	71	0	0	0	0	0	0	0	0	0	0	0	0	0	0	0	0	0	0	0	3	0	0	0	0	0	0	0	0	0	0	0	0	0	0	0	0	0
UNI563	0	0	1	0	3	1	0	0	0	0	0	0	0	31	2	0	0	0	0	0	0	0	0	0	2	0	3	0	0	0	0	0	0	1	0	0	0	0	0	80	0	0	4	0	0	0	0	0	0
UNI729	0	3	4	18	14	4	0	8	5	0	0	0	10	0	0	0	0	0	34	10	0	0	0	0	10	0	1	0	0	0	6	0	0	1	8	0	0	56	2	0	0	0	0	0	0	0	0	0	2
UNI1627	1	1	0	1	10	0	0	2	0	6	0	0	1	0	0	0	0	0	0	0	0	0	0	0	5	0	0	0	0	0	1	0	0	0	0	0	0	34	0	0	5	0	0	0	0	0	0	0	0
UNI917	0	0	0	0	0	0	0	0	0	0	0	0	0	0	0	0	0	0	0	0	0	0	0	0	0	0	0	0	0	0	0	0	0	0	0	0	0	4	0	0	0	0	0	0	0	0	0	0	0
UNI1253	0	0	0	0	0	0	0	0	0	0	0	0	0	0	0	0	0	0	0	0	0	0	0	0	0	0	0	0	0	0	0	0	0	0	8	0	0	0	0	0	0	0	0	0	0	0	0	0	0
UNI1415	0	0	0	0	0	0	0	0	0	0	0	0	0	50	0	0	0	0	0	0	0	1	0	0	0	0	0	0	0	0	0	0	0	0	0	0	0	0	0	0	0	0	0	0	0	0	0	0	0
UNI201	0	0	0	0	0	0	0	0	0	0	32	0	0	0	0	0	0	0	0	0	0	1	0	0	0	1	0	0	0	0	0	0	0	3	0	0	0	0	0	0	0	0	0	0	0	0	0	0	0
UNI1333	0	0	0	0	0	0	0	0	0	0	0	0	0	0	0	0	0	0	0	0	0	0	0	0	0	0	0	0	0	0	0	0	0	0	0	0	0	0	0	0	0	5	0	0	0	0	0	0	0
UNI1571	0	0	0	0	0	0	0	0	0	0	0	0	0	0	0	0	0	0	0	0	0	0	0	0	0	0	0	0	0	0	0	0	0	0	0	0	0	0	0	0	0	0	0	0	0	0	0	0	0
UNI1123	0	0	0	0	0	0	0	0	0	0	0	0	0	0	0	0	0	0	0	0	0	0	0	0	0	0	7	0	0	0	0	0	0	0	0	0	0	0	0	0	0	0	0	0	0	0	0	0	0
UNI1025	3	1	0	0	0	10	0	0	0	0	0	0	0	0	0	0	0	0	0	8	0	0	0	0	0	70	1	0	0	0	0	0	0	0	0	0	0	0	1	0	0	3	1	0	0	0	0	0	0
UNI333	1	1	0	0	0	0	0	1	0	0	0	0	0	0	0	0	0	0	0	1	0	0	0	0	0	6	1	0	0	0	0	0	0	0	0	0	0	0	0	0	0	0	0	0	281	0	0	0	0
UNI1468	0	0	0	0	0	0	0	0	0	0	0	0	0	0	0	0	0	0	0	1	0	0	0	0	0	0	0	0	0	0	0	0	0	0	0	0	0	0	0	0	0	0	0	0	0	0	0	0	0
UNI1643	0	0	0	0	0	0	0	0	0	0	0	0	0	0	0	0	0	0	0	1	0	0	0	0	0	0	0	0	0	0	0	0	18	0	0	0	0	0	0	0	0	21	0	0	0	0	0	0	0
UNI1419	1	0	1	4	0	3	0	0	0	0	0	12	4	0	0	0	21	0	0	1	5	9	0	0	11	0	1	0	0	0	0	0	0	0	6	0	0	74	4	0	0	0	7	9	0	6	0	0	0
UNI124	35	18	43	37	32	25	7	46	14	3	5	0	50	0	30	0	26	71	92	39	39	12	1	0	103	31	37	0	100	3	24	17	95	38	0	0	0	123	39	2	39	56	21	13	0	3	0	0	0
UNI1164	4	0	3	28	2	0	0	2	1	0	0	0	2	0	13	0	0	0	0	14	0	0	0	1	3	0	1	0	0	0	0	0	0	1	0	0	0	0	0	0	0	1	0	9	0	0	0	0	0
UNI1055	3	2	0	2	0	11	0	0	1	0	0	0	8	0	0	3	13	0	0	0	0	0	0	0	5	0	1	0	0	0	3	0	0	8	0	0	0	0	0	0	0	0	3	0	0	0	0	0	0
UNI589	0	0	0	0	0	0	0	0	2	0	0	0	0	0	0	0	0	0	0	0	0	0	0	0	1	0	0	0	0	0	0	0	0	1	0	0	0	0	0	0	0	0	0	0	0	0	0	0	0
UNI1316	0	0	0	0	0	0	0	0	1	0	0	0	0	0	0	0	0	0	1	0	0	0	0	0	1	0	0	0	0	0	0	0	0	0	0	0	0	1	0	0	0	0	0	0	0	0	0	0	0
UNI1453	0	0	0	0	0	0	0	1	0	0	0	0	0	0	0	0	0	0	0	0	0	0	40	0	1	0	0	0	0	0	0	0	0	0	0	0	0	0	0	0	1	0	0	0	0	0	0	0	0
UNI951	0	3	0	0	0	2	1	0	0	25	0	0	2	0	0	3	17	0	35	0	0	1	0	0	6	0	0	0	0	0	0	0	0	11	0	0	0	0	0	0	1	4	0	0	0	3	1	0	0
UNI188	0	0	2	9	27	0	2	0	0	39	18	52	8	0	0	6	53	0	15	33	13	1	0	0	5	54	16	0	0	0	5	9	0	1	44	0	0	70	8	0	0	158	34	0	0	3	0	0	6
UNI542	1	2	2	12	0	0	5	2	4	0	0	0	2	0	0	0	0	0	0	0	3	17	0	0	9	0	1	0	0	0	0	0	0	6	0	0	0	79	1	0	31	82	8	0	0	1	0	0	0
UNI1449	0	1	0	0	0	0	0	0	0	0	0	0	0	0	0	0	0	0	0	0	0	0	0	0	0	0	0	0	0	0	0	0	0	0	0	0	0	28	0	0	0	0	0	0	0	0	0	0	0
UNI639	0	0	0	0	0	0	0	0	1	0	0	0	0	0	50	0	1	0	0	0	0	0	0	0	1	0	0	0	0	0	0	0	0	5	0	0	0	0	0	0	13	0	1	8	0	5	0	0	0
UNI44	15	69	7	44	55	173	7	7	19	10	59	89	112	299	3	117	382	0	3	36	266	48	53	2	173	235	44	95	399	1	13	43	582	129	38	0	0	259	47	16	87	71	35	31	1	81	104	1	0
UNI178	5	8	4	11	2	43	12	2	3	27	29	0	2	0	10	1	84	0	0	17	17	6	0	0	12	0	18	32	2	0	3	12	89	26	29	0	0	209	64	0	63	0	16	13	0	68	6	0	0
UNI676	0	0	0	0	0	0	0	0	0	0	0	0	0	0	0	0	0	0	0	0	0	0	0	0	0	0	0	0	0	0	0	0	1	0	0	0	0	0	0	0	1	0	0	0	0	3	2	0	0
UNI72	67	38	94	90	33	166	14	106	50	0	32	1	102	84	49	0	86	3	55	37	64	33	73	33	162	36	22	0	4	0	27	47	19	48	7	183	1	241	40	206	89	124	30	50	1	22	1	2	0
UNI319	0	0	0	0	1	1	0	0	0	0	0	0	0	0	0	0	0	0	1	0	0	1	0	0	0	0	0	0	0	0	0	0	0	0	0	0	0	1	0	1	2	1	0	0	0	0	0	0	0
UNI289	1	0	0	0	0	0	1	0	0	0	0	0	1	0	0	0	0	0	0	0	0	0	0	0	3	0	0	0	0	0	0	0	0	1	0	0	0	0	0	0	0	0	0	0	0	0	283	0	0
UNI922	3	5	0	1	0	4	0	0	0	0	0	0	0	0	0	0	0	0	0	0	0	0	0	0	1	0	1	0	0	0	1	0	0	0	0	0	0	0	1	0	0	0	0	0	0	0	0	0	0
UNI1561	0	0	0	0	0	0	0	0	0	0	0	0	0	0	0	0	0	0	0	0	0	0	0	0	0	0	0	0	0	0	0	0	0	0	0	0	0	0	0	0	0	0	0	0	0	0	0	0	0
UNI1088	0	3	1	0	0	0	1	0	0	0	0	0	4	0	0	0	1	0	0	0	0	0	0	0	10	0	1	0	0	0	0	0	0	5	0	0	0	0	0	0	0	0	0	0	0	0	0	0	0
UNI705	2	0	0	0	0	0	0	0	0	0	0	0	4	0	0	0	9	20	17	0	0	0	0	0	0	0	0	28	0	16	0	0	15	0	0	0	15	0	0	0	0	6	0	0	0	0	0	33	7
UNI1413	0	0	0	3	0	0	0	0	0	0	0	0	0	0	0	0	0	0	0	0	0	0	0	0	0	0	0	0	0	0	0	0	0	0	0	0	0	0	0	0	0	0	0	0	0	0	0	0	0
UNI1546	0	0	0	0	0	0	0	0	0	0	0	0	1	0	0	0	0	0	0	3	0	0	0	0	0	0	0	0	0	0	0	0	0	0	25	1	0	0	0	0	0	0	0	0	0	0	0	0	0
UNI1436	0	0	0	0	0	0	0	0	0	0	0	0	1	0	0	0	0	0	0	0	0	0	0	0	0	0	2	0	0	0	0	0	0	0	0	0	0	0	0	0	5	0	0	0	0	0	0	0	0
UNI163	5	12	6	19	21	33	6	5	9	89	0	0	33	0	2	1	4	0	15	7	34	2	111	1	47	0	5	23	0	0	1	1	13	11	23	0	0	230	20	0	1	13	0	11	0	2	0	0	0
UNI965	1	0	0	10	0	10	7	1	2	0	0	1	0	0	1	0	1	0	0	4	0	0	0	0	2	0	5	0	0	0	0	0	0	0	9	0	0	65	7	0	0	0	0	0	0	0	0	0	0
UNI683	2	4	1	0	17	23	5	1	3	20	0	0	3	0	0	0	0	0	0	4	0	0	0	0	5	0	7	0	57	0	0	1	0	9	0	0	0	2	2	1	0	0	0	0	0	0	0	0	0
UNI1172	0	0	0	0	0	0	0	0	0	0	0	0	0	0	0	0	0	0	0	0	0	0	0	0	0	0	0	0	0	0	0	0	0	0	0	0	0	0	0	0	0	0	0	0	0	0	0	0	0
UNI857	0	1	1	0	0	0	0	0	0	0	0	0	5	0	0	0	0	0	0	0	4	0	0	0	0	0	0	0	0	0	0	0	1	4	0	0	0	0	5	58	0	2	0	0	0	0	0	0	0
UNI71	6	10	6	0	29	52	6	1	4	83	27	3	42	35	1	0	27	0	0	21	77	0	11	0	103	2	19	0	0	0	1	15	125	12	24	0	0	121	31	2	38	308	19	11	0	37	619	0	0
UNI1483	0	0	1	0	7	7	0	0	1	0	0	0	2	0	0	0	0	0	0	0	0	0	0	0	8	0	0	0	0	0	2	0	0	0	0	0	0	0	0	0	0	0	0	0	0	0	0	0	0
UNI1480	0	0	0	0	0	0	0	0	0	0	0	0	0	0	0	0	0	0	0	0	0	0	0	0	0	0	0	0	0	0	0	0	0	0	24	0	0	0	0	0	0	0	0	0	0	0	0	0	0
UNI685	0	0	0	0	0	0	0	0	0	0	0	0	0	0	0	0	8	0	0	0	0	0	0	0	0	0	0	0	0	0	0	0	0	0	0	0	0	0	0	0	0	0	0	0	0	0	0	0	0
UNI372	0	0	0	0	0	0	0	0	0	0	0	0	0	131	0	0	0	0	0	0	0	0	39	16	0	63	0	0	0	0	0	0	0	0	0	0	0	0	0	0	0	0	0	0	0	0	0	0	0
UNI495	0	0	0	0	0	0	0	0	0	0	0	37	0	100	0	0	2	0	0	0	0	0	0	7	0	0	0	0	0	0	0	0	0	0	0	0	26	0	0	0	0	0	0	0	0	0	0	0	0
UNI620	0	0	0	0	0	0	0	0	0	0	0	0	0	0	0	0	0	0	0	0	0	0	0	0	0	0	0	0	0	0	0	0	0	0	0	0	0	0	0	0	0	0	0	0	0	0	0	0	0
UNI1035	0	0	0	0	0	0	0	0	0	0	0	0	0	0	0	0	0	0	0	0	0	0	0	0	0	0	0	0	0	0	0	0	0	0	0	0	0	0	0	0	0	0	0	0	0	0	0	0	0
UNI489	0	0	0	0	0	0	0	0	0	0	0	0	0	0	0	0	0	0	0	0	0	0	0	0	0	0	0	0	0	0	0	0	0	0	0	0	0	0	0	0	0	0	0	0	0	0	0	0	0
UNI1604	0	0	0	0	0	0	0	0	0	0	0	0	0	0	0	0	0	0	0	0	0	0	0	0	0	0	0	0	40	0	0	0	0	0	0	0	0	0	0	0	0	0	0	0	0	0	0	0	0
UNI854	0	0	0	0	0	0	0	0	0	0	0	0	0	0	0	0	0	0	0	0	0	0	0	0	0	0	0	0	0	0	0	0	0	1	0	0	0	0	0	87	0	0	0	0	0	0	0	0	0
UNI273	0	0	2	1	0	0	2	0	0	0	0	30	0	0	0	0	0	0	0	0	0	0	0	5	2	0	7	0	0	0	4	3	0	0	0	0	0	0	0	0	1	0	2	0	0	0	0	0	0
UNI326	0	0	0	0	0	0	0	0	0	0	0	0	0	0	0	0	0	0	0	0	0	0	0	0	0	0	0	0	0	0	0	0	0	0	0	0	0	0	0	0	0	0	0	0	0	0	293	0	0
UNI966	0	0	0	0	0	0	0	0	0	0	0	0	0	0	0	0	0	0	0	0	1	0	0	1	0	2	1	0	0	0	0	0	0	1	0	0	0	0	0	0	0	0	0	0	0	0	0	0	0
UNI840	0	0	0	3	0	0	0	0	0	0	0	0	0	0	0	0	0	0	0	0	0	0	0	0	0	0	0	0	0	0	0	0	0	2	0	0	0	0	0	0	0	0	0	0	0	0	70	0	0
UNI688	0	0	0	0	0	0	0	0	0	0	0	0	1	0	0	0	0	0	0	0	0	4	0	0	0	0	0	0	0	0	0	0	0	3	0	0	0	0	0	0	0	0	19	0	0	0	1	0	6
UNI936	0	0	0	4	0	0	0	0	0	0	0	0	0	0	0	0	0	0	1	0	0	0	0	0	0	15	1	0	0	0	2	0	0	0	0	0	0	0	2	0	0	0	0	0	0	0	0	0	0
UNI558	1	0	0	5	0	6	1	1	7	0	0	64	5	0	3	0	3	0	0	0	11	0	0	0	7	0	2	0	0	0	0	0	0	0	7	1	0	18	0	0	0	8	3	2	0	0	0	0	0
UNI1642	0	0	0	0	0	0	0	1	0	0	0	0	0	0	0	0	16	0	0	0	0	0	0	0	0	0	0	0	0	0	0	0	0	0	0	0	0	0	0	0	0	0	3	0	0	0	0	0	1
UNI1544	1	0	0	0	0	0	0	0	0	0	0	0	0	0	0	0	0	0	0	0	0	0	0	2	1	0	0	0	0	0	0	0	0	2	0	1	0	0	0	1	0	0	0	0	0	0	38	1	0
UNI51	1	0	0	0	0	0	0	0	0	0	19	36	0	578	12	0	15	0	43	0	1	38	58	0	1	41	2	0	29	0	11	1	3	4	10	201	2	90	1	136	1	0	0	3	129	1	852	6	4
UNI858	0	0	0	0	0	0	0	0	0	0	0	0	0	0	0	0	0	0	0	0	0	11	0	0	0	0	0	0	0	0	0	0	0	0	36	0	0	0	0	0	0	0	0	0	0	0	0	0	0
UNI179	0	0	0	0	0	0	0	0	0	0	0	0	0	53	4	0	88	0	1	2	0	30	0	0	0	27	0	1	0	0	0	0	0	0	1	162	0	0	0	0	1	1	2	0	0	0	3	0	0
UNI56	45	32	60	96	27	62	35	66	39	1	3	0	52	89	46	1	14	0	164	49	45	22	56	0	76	0	54	0	0	0	6	46	99	36	1	0	0	149	36	71	99	35	16	29	0	2	0	0	0
UNI1321	0	0	1	0	0	0	0	0	0	0	0	0	2	0	0	0	4	0	0	1	0	0	0	0	0	0	0	0	0	0	0	0	0	0	0	0	0	0	0	0	1	0	0	1	0	0	0	0	0
UNI723	1	1	1	0	4	0	2	0	0	0	0	0	0	0	1	0	0	0	0	0	1	0	0	0	3	0	2	0	0	0	0	0	2	0	0	0	0	0	0	0	5	0	0	0	0	0	0	0	0
UNI1534	0	0	0	0	1	0	0	0	0	0	0	0	0	0	0	0	0	0	0	0	0	0	0	0	0	0	0	0	0	0	0	0	1	0	0	0	0	0	0	0	0	0	0	0	0	0	0	0	0
UNI788	0	1	0	0	1	0	0	0	0	0	0	0	1	0	0	0	0	0	0	0	0	0	0	0	0	0	0	0	0	0	0	0	1	0	0	0	0	0	0	0	0	0	1	0	0	0	0	0	0
UNI40	55	58	82	152	89	97	114	103	118	23	0	64	108	41	89	84	46	0	238	83	38	11	52	2	128	0	147	1	7	0	18	91	61	76	19	0	0	292	119	33	142	123	50	35	169	16	0	0	0
UNI157	6	15	17	25	3	20	6	11	15	0	0	42	19	4	19	0	1	0	4	0	1	2	52	0	24	0	21	0	0	0	0	1	17	22	2	0	0	31	4	1	3	23	2	1	1	1	0	0	0
UNI183	12	9	12	28	32	24	25	8	18	0	0	3	13	0	0	1	0	0	21	2	9	1	0	4	25	1	16	0	10	0	18	10	12	7	0	0	0	86	7	0	4	12	4	18	0	11	0	0	0
UNI265	3	8	2	3	0	21	5	5	9	0	0	0	6	0	0	32	19	0	23	4	5	45	0	0	9	0	9	0	0	0	4	0	1	5	17	0	0	0	21	0	2	1	0	4	2	0	0	0	0
UNI494	0	0	2	0	0	0	0	0	0	0	0	0	0	0	0	0	0	0	0	0	0	0	0	0	0	0	0	0	0	0	0	0	1	0	0	0	0	0	0	0	1	1	0	0	0	0	0	0	0
UNI1508	0	0	0	0	0	0	0	1	1	0	0	0	2	0	0	0	0	0	1	0	0	1	0	0	0	0	0	0	0	0	0	0	0	0	0	0	0	0	0	0	1	0	0	0	0	0	0	0	0
UNI1605	0	1	0	0	0	0	0	0	0	0	0	0	0	0	0	1	0	0	0	0	1	2	1	0	0	0	0	0	0	0	0	0	0	0	4	0	0	0	1	0	0	0	0	1	0	0	0	0	0
UNI827	1	2	4	0	13	0	0	2	0	0	0	0	1	0	0	0	1	0	36	0	0	12	0	0	3	0	4	0	0	0	2	3	0	0	0	0	0	0	3	0	0	0	0	0	0	0	0	0	0
UNI381	0	0	0	3	0	0	0	0	0	0	0	0	0	0	0	0	0	0	0	0	0	0	0	0	0	0	1	0	0	0	0	0	0	0	0	0	0	0	0	0	0	0	1	0	0	0	0	0	0
UNI1601	0	0	0	0	0	0	0	0	0	0	0	0	0	0	0	0	0	0	0	0	0	0	0	0	0	0	0	0	0	0	0	0	1	0	0	0	0	0	0	0	0	0	0	0	0	0	0	0	0
UNI722	1	2	0	0	13	0	1	0	3	0	0	0	0	0	0	0	2	0	9	0	4	1	0	0	3	0	2	0	0	0	0	1	7	0	0	0	0	0	6	0	1	0	0	0	0	0	0	0	0
UNI328	6	3	2	3	5	11	0	0	8	0	0	0	10	0	12	0	1	0	1	10	4	11	0	0	22	0	8	0	0	0	2	0	10	0	0	0	0	0	11	0	48	0	0	17	0	0	0	0	0
UNI1638	0	0	0	0	0	0	0	0	1	0	0	0	1	0	0	0	17	0	0	2	0	0	0	0	0	0	2	0	0	0	0	5	0	0	0	0	0	0	0	0	1	0	0	24	0	0	0	0	0
UNI1118	0	0	0	0	0	0	0	0	0	8	0	0	0	0	0	0	0	0	36	0	0	0	0	0	7	0	0	0	0	0	0	3	0	0	7	0	0	0	0	0	0	0	1	0	0	0	0	0	0
UNI1306	1	0	0	2	0	0	0	0	1	0	0	0	1	0	0	0	0	0	0	0	0	0	0	0	0	0	1	0	0	0	0	0	0	0	0	0	0	26	0	0	0	0	4	0	0	0	0	0	0
UNI800	0	0	0	3	0	2	0	0	0	0	0	0	2	0	0	0	0	0	0	0	0	0	0	0	1	0	0	0	0	0	0	1	0	22	0	0	0	0	0	0	33	0	0	0	0	0	0	0	0
UNI1293	2	0	0	2	0	0	0	0	0	0	0	31	0	0	0	0	1	0	0	0	0	0	0	2	0	0	2	0	0	0	0	0	0	0	0	0	0	0	0	0	0	0	0	0	0	3	0	0	0
UNI1282	1	0	0	0	0	0	0	0	1	0	0	0	0	22	0	0	0	0	0	0	1	0	0	0	0	0	1	0	2	2	0	0	0	0	0	0	0	3	0	0	0	0	0	0	0	0	34	0	0
UNI1396	0	0	0	0	0	0	0	0	0	0	0	0	0	0	0	0	0	0	0	0	0	0	0	0	0	0	0	0	0	0	0	0	0	0	0	0	0	0	0	0	0	0	0	0	0	0	6	0	0
UNI1434	0	0	0	0	0	0	0	1	0	0	1	0	1	0	0	0	0	0	0	0	0	0	0	0	0	0	0	0	0	0	0	0	0	2	0	0	0	0	0	0	0	0	1	0	0	0	0	0	0
UNI839	0	0	0	0	0	0	0	0	0	0	0	0	0	0	0	0	128	0	0	0	0	0	0	0	0	0	0	0	0	0	0	0	0	0	0	0	0	0	0	0	0	0	0	0	0	0	0	0	0
UNI1458	0	0	0	0	0	0	0	0	0	0	0	111	0	0	0	0	0	0	0	0	0	0	0	0	0	0	0	0	0	0	0	0	0	0	0	0	0	0	0	0	0	0	0	0	0	0	0	0	0
UNI890	0	0	0	0	0	0	0	0	0	0	0	0	0	0	0	0	30	0	0	0	0	16	0	0	0	0	0	0	1	0	0	0	0	0	0	0	0	0	0	0	0	0	0	0	0	0	1	0	0
UNI166	0	0	0	0	0	0	0	0	0	0	0	0	0	0	0	0	0	0	1	0	0	3	0	0	0	0	0	0	0	0	0	0	0	0	0	0	0	0	0	0	0	0	0	0	0	0	628	0	0
UNI1736	0	0	0	0	0	0	0	0	0	0	0	0	0	0	0	0	0	0	0	0	0	0	0	0	0	0	0	0	0	0	0	0	0	0	0	0	0	0	0	0	0	0	0	0	0	0	0	0	0
UNI667	0	0	0	0	0	0	0	0	0	0	0	0	0	0	0	0	0	0	0	5	0	0	0	0	0	86	0	0	0	0	0	0	0	0	0	0	0	0	1	0	0	0	12	0	0	0	0	0	0
UNI1552	0	0	0	2	0	0	0	0	0	0	0	0	0	0	0	0	0	0	0	0	0	0	0	0	1	0	2	0	0	0	0	0	0	0	5	0	0	0	0	0	0	0	0	0	0	0	0	0	0
UNI1273	0	0	0	1	0	0	0	0	0	0	0	0	0	0	0	0	0	0	0	0	2	0	0	0	0	0	0	0	0	0	0	0	0	1	61	0	0	0	0	0	0	0	0	0	0	0	0	0	0
UNI692	0	0	0	0	0	0	0	0	0	0	0	0	0	0	0	0	0	0	0	0	0	0	0	0	0	0	0	0	0	0	0	0	0	0	0	0	0	0	0	0	0	0	0	0	0	0	0	0	0
UNI441	0	0	0	0	0	0	0	0	0	0	0	0	0	0	0	0	0	0	0	0	0	0	0	0	0	0	0	0	0	0	0	0	0	0	0	0	0	28	5	0	0	0	193	0	0	0	0	0	0
UNI609	0	0	0	0	0	0	0	0	0	0	0	0	0	0	0	0	0	0	0	0	0	0	0	0	0	0	0	0	0	0	0	0	0	0	0	0	0	0	0	0	0	0	137	0	0	0	0	0	0
UNI442	0	0	0	0	0	0	0	0	0	0	0	0	0	0	0	0	0	0	0	0	0	0	0	0	0	0	0	0	0	0	0	0	0	0	0	0	0	0	0	0	0	0	0	0	0	0	0	0	0
UNI1423	0	0	0	0	0	0	0	0	0	0	0	0	0	0	0	0	0	0	0	0	0	0	0	0	0	0	0	0	0	0	0	0	0	0	0	0	0	0	0	0	0	0	0	0	0	0	44	0	0
UNI1591	0	0	0	0	0	0	0	0	0	0	0	0	0	0	0	0	0	0	0	0	0	0	0	0	0	0	0	0	0	0	0	0	0	0	0	0	0	0	31	0	0	0	0	0	15	0	0	0	0
UNI1045	0	2	1	0	3	6	0	0	2	0	0	0	3	1	0	0	1	0	6	1	3	0	0	0	0	3	0	0	0	1	2	1	2	2	0	0	0	4	1	1	1	0	0	0	0	0	0	0	2
UNI1160	7	5	6	1	45	14	4	1	7	0	1	3	3	0	1	0	30	0	46	2	4	0	12	0	17	0	11	0	0	0	11	0	19	2	0	0	1	35	8	0	5	0	3	3	0	3	0	0	1
UNI1444	0	0	0	0	3	0	0	0	1	0	0	0	0	0	0	0	0	0	0	0	0	0	0	0	2	0	0	0	0	0	0	0	0	0	0	0	0	1	0	0	2	0	0	0	0	0	0	0	0
UNI660	3	15	19	7	123	158	25	3	39	1	1	0	24	1	12	0	33	0	95	6	24	5	5	0	53	4	20	0	16	0	44	4	72	25	0	7	0	33	22	5	23	30	3	10	8	4	0	0	15
UNI109	3	0	1	2	5	3	1	2	4	0	4	1	2	0	0	0	13	0	14	1	2	1	3	0	3	1	2	0	0	0	2	0	3	0	0	3	0	1	2	0	7	1	0	2	0	1	0	0	2
UNI196	0	0	0	0	0	0	0	0	3	0	2	0	0	0	0	0	3	0	1	0	0	0	0	0	1	0	2	0	0	0	0	0	0	0	0	0	0	0	1	0	1	0	0	0	0	0	0	0	0
UNI837	0	0	0	0	0	1	0	0	0	0	0	1	0	0	0	0	1	0	0	0	0	0	0	0	0	0	1	0	0	0	0	0	0	0	0	0	0	0	0	0	0	0	0	0	0	0	0	0	0
UNI1144	0	0	0	0	0	0	0	0	0	0	0	0	0	0	0	0	0	0	0	0	0	0	0	0	0	0	0	0	0	0	0	0	0	0	0	0	0	0	0	0	0	0	0	0	0	0	0	0	0
UNI957	8	1	0	3	24	10	8	4	6	0	0	0	8	0	0	0	17	0	10	1	2	0	1	0	11	0	3	0	0	0	13	0	35	10	0	0	10	36	17	0	9	0	13	0	0	10	0	0	1
UNI385	0	0	0	1	0	0	0	1	0	0	0	0	0	0	0	0	1	0	2	1	0	0	0	0	0	1	0	0	0	0	0	0	0	0	0	0	0	1	0	1	0	0	0	0	0	0	0	0	0
UNI978	1	3	0	1	4	5	2	0	2	0	0	0	2	0	2	0	0	0	0	0	1	0	0	0	1	0	1	0	0	0	0	0	3	0	0	0	0	0	2	0	0	0	1	0	0	0	0	0	0
UNI674	0	5	3	6	63	20	9	0	19	2	0	12	8	0	0	0	35	0	37	0	3	0	0	0	25	0	13	0	0	0	6	0	4	3	0	0	0	37	6	0	6	0	0	8	0	0	0	0	1
UNI647	1	3	1	15	18	3	2	0	4	0	0	0	12	0	0	0	62	0	35	0	4	2	0	0	20	0	9	0	0	0	3	0	0	7	0	0	0	18	1	0	9	5	0	2	0	0	0	0	2
UNI714	1	6	1	17	106	31	11	0	13	5	0	14	9	0	0	0	0	0	11	3	0	0	0	0	30	0	4	0	0	0	0	0	0	1	0	0	0	53	6	0	5	0	0	10	0	3	0	0	0
UNI725	0	0	0	1	0	0	0	0	0	1	0	0	0	0	0	0	0	0	0	0	0	0	0	0	0	0	1	0	0	0	0	0	0	0	0	0	0	1	0	0	0	0	0	0	0	0	0	0	0
UNI1446	0	0	0	0	0	1	0	0	0	0	0	0	0	0	0	0	0	0	0	0	0	0	0	0	0	0	0	0	0	0	0	0	0	0	0	0	0	2	0	0	0	0	1	0	0	0	0	0	0
UNI1542	0	0	0	0	0	1	0	0	0	0	0	0	0	0	0	0	0	0	1	0	0	0	0	0	0	0	0	0	0	0	0	0	0	0	0	0	0	1	0	0	0	0	0	0	0	0	0	0	0
UNI70	3	1	2	1	1	15	0	0	3	0	0	0	4	0	9	0	5	0	6	0	2	0	5	0	9	0	2	0	1	0	1	0	9	1	0	0	0	4	2	1	0	7	1	0	0	0	0	0	0
UNI1125	0	0	1	1	2	4	1	0	4	0	0	0	1	0	0	0	0	0	11	0	0	0	0	0	7	0	0	0	0	0	0	0	1	0	0	0	0	0	3	0	0	0	13	0	0	1	0	0	0
UNI2	1874	1240	1790	1071	6087	11233	1598	1058	2646	87	3247	1491	1786	256	4094	46	7784	71	12048	996	3037	347	3011	43	3159	1272	1899	122	2139	4	3805	1058	6225	797	41	350	39	4859	1616	454	3056	1390	208	1100	9	751	188	75	539
UNI123	12	34	36	22	81	106	27	14	72	0	29	118	41	48	199	0	7	112	168	19	36	0	31	0	42	136	20	0	1	0	17	6	73	26	3	48	0	179	27	46	115	35	0	20	0	9	0	0	0
UNI1514	4	2	0	9	1	15	3	2	14	0	0	0	6	0	9	0	0	0	15	0	1	0	0	0	7	0	6	0	0	0	1	1	11	1	0	0	0	5	7	0	23	0	0	14	0	3	0	0	0
UNI1314	0	0	0	0	0	0	0	0	0	0	0	0	0	0	7	0	0	0	0	0	0	0	0	0	0	0	0	0	0	0	0	0	0	0	0	0	0	0	0	0	0	0	0	0	0	0	0	0	0
UNI1194	0	0	0	0	0	2	0	0	0	0	0	0	0	0	0	0	0	0	0	0	0	0	0	0	0	1	0	0	0	0	0	0	1	0	0	0	0	1	0	0	1	0	0	0	0	0	0	0	0
UNI140	0	1	0	0	2	2	1	0	2	0	0	3	2	0	0	0	1	0	2	0	0	0	0	0	2	0	0	0	0	0	0	0	0	0	0	0	0	3	1	0	0	0	0	0	0	0	0	0	0
UNI1147	2	0	0	0	0	0	1	1	1	0	0	0	1	0	0	0	12	0	21	0	2	0	37	0	3	0	2	0	0	0	0	0	8	0	4	0	0	0	0	0	5	0	1	5	0	0	0	0	0
UNI1184	0	1	0	3	5	0	1	0	2	0	0	0	0	0	0	0	0	0	26	4	0	0	0	0	1	0	9	0	0	0	0	2	6	1	0	0	0	8	4	0	0	0	1	2	0	0	0	0	0
UNI953	1	0	0	1	3	4	3	0	6	0	0	0	1	0	0	0	14	0	69	0	2	0	33	0	7	0	11	0	0	0	0	1	14	0	1	0	0	6	4	0	3	0	2	6	0	0	0	0	0
UNI1409	38	12	31	32	51	50	15	8	33	0	62	5	15	1	36	1	38	0	114	30	23	4	32	0	28	7	22	0	18	0	27	34	37	4	0	1	0	42	20	4	19	7	1	6	0	8	1	1	1
UNI6	9	15	5	7	51	75	11	6	10	0	17	5	0	0	17	1	25	0	54	3	22	1	14	0	8	14	16	0	5	0	18	6	38	6	0	0	0	39	5	0	18	7	1	7	0	4	0	0	1
UNI103	84	58	68	28	340	599	90	51	106	4	16	9	50	3	114	0	115	0	693	43	80	15	65	0	159	132	104	6	29	0	127	46	222	20	2	313	0	60	95	24	108	34	7	40	16	11	0	1	7
UNI164	2	0	1	1	1	1	2	0	3	0	6	0	0	0	2	0	5	0	6	0	1	1	1	0	1	0	0	0	0	0	0	0	0	0	0	1	0	0	1	0	2	0	0	0	0	0	0	0	0
UNI1103	0	0	0	0	0	0	0	0	0	0	0	0	0	0	0	0	0	0	0	0	0	0	0	0	0	0	0	0	0	0	0	0	0	0	0	1	0	0	0	0	0	0	0	0	0	0	0	0	0
UNI29	7	40	8	10	143	127	18	0	24	0	0	2	20	2	16	0	23	2	66	4	19	0	1	0	66	4	14	0	1	3	14	7	71	23	0	2	1	72	5	1	37	55	2	17	0	8	0	0	2
UNI703	4	2	0	2	1	2	2	1	4	0	0	1	2	26	4	0	3	0	13	0	2	0	45	0	3	6	2	0	0	0	0	1	8	0	0	5	0	20	7	0	4	0	0	5	0	0	0	0	0
UNI97	10	18	16	6	121	96	10	5	41	0	0	4	13	2	12	0	31	0	89	3	15	0	2	0	56	10	15	0	2	0	28	5	66	10	1	4	0	49	7	0	23	24	2	10	0	6	0	0	0
UNI253	0	1	0	0	5	3	0	0	1	0	0	0	1	0	1	0	1	0	1	1	4	0	0	0	4	0	1	0	0	0	0	0	1	0	0	0	0	0	1	0	1	0	1	0	0	0	0	0	0
UNI38	0	2	0	2	15	9	0	0	0	0	0	0	2	1	2	0	1	1	5	0	1	0	0	0	1	1	3	0	0	0	1	0	3	2	0	0	0	9	0	0	7	0	0	0	0	0	0	0	0
UNI873	0	0	0	2	1	2	1	0	0	0	0	0	0	0	1	0	2	0	0	0	0	0	1	0	1	4	2	0	146	0	0	0	2	0	0	0	0	0	0	0	0	0	0	1	0	0	0	0	0
UNI474	0	0	1	0	2	1	0	0	2	0	0	0	0	0	0	0	0	0	1	0	0	0	0	0	0	0	0	0	0	0	0	0	0	0	0	0	0	1	1	0	1	1	0	1	0	0	0	0	0
UNI269	0	0	0	0	1	2	0	0	0	0	0	0	1	0	1	0	0	0	1	0	1	0	0	0	1	1	0	0	0	0	1	0	1	1	0	0	0	0	0	0	0	1	0	0	0	0	0	0	0
UNI892	3	1	0	0	0	21	1	0	1	0	0	0	0	0	0	0	0	0	5	0	4	0	0	0	3	0	0	0	0	0	0	0	17	7	0	0	0	15	17	0	24	0	0	8	0	9	0	0	0
UNI149	0	2	0	1	12	4	3	0	1	0	0	1	0	0	1	0	2	0	8	1	4	0	1	0	6	0	2	0	0	0	0	0	1	2	0	0	0	5	2	0	3	0	0	1	0	0	0	0	0
UNI120	1	0	3	3	3	5	0	2	5	0	2	1	2	0	1	0	6	1	11	1	0	0	0	0	2	13	2	0	5	0	1	0	1	0	0	0	0	3	1	0	8	0	1	0	0	1	0	0	0
UNI613	2	3	1	0	4	13	1	0	0	0	0	1	2	0	1	0	3	0	7	1	2	0	1	0	5	6	1	0	1	0	4	0	5	0	0	1	0	2	1	0	2	0	0	1	0	0	0	0	0
UNI1140	1	0	0	0	2	1	0	0	0	0	0	0	0	0	0	0	0	0	1	1	0	0	0	0	0	0	0	0	0	0	0	0	0	0	0	0	0	1	0	0	0	0	0	0	0	1	0	0	0
UNI1189	0	0	0	0	0	0	0	0	0	0	0	0	0	0	1	0	0	0	0	0	0	0	0	0	1	0	0	0	0	0	0	0	0	0	0	0	0	1	0	0	2	0	0	0	0	0	0	0	0
UNI998	0	0	0	0	0	2	0	0	0	0	0	0	0	0	1	0	0	0	0	0	0	0	0	0	0	0	0	0	0	0	0	0	0	0	0	0	0	1	0	0	0	0	0	0	0	0	0	0	0
UNI454	0	0	0	0	2	0	0	0	0	0	0	0	0	0	0	0	0	0	0	0	0	0	0	0	0	0	0	0	0	0	0	0	1	0	0	0	0	0	0	0	0	0	0	0	0	0	0	0	0
UNI30	2	10	5	2	31	37	2	0	5	0	0	0	3	0	1	0	18	1	12	1	6	0	4	0	13	2	3	0	1	0	3	2	18	7	1	2	0	22	1	0	12	17	0	3	0	0	2	0	1
UNI1670	0	0	0	0	1	3	1	0	1	0	0	0	1	0	0	0	1	0	1	1	0	0	0	0	2	0	5	0	0	0	0	0	0	0	0	0	0	19	2	0	0	0	0	1	0	0	0	0	0
UNI1036	1	4	4	1	28	18	3	0	9	0	0	0	11	0	0	0	16	0	6	0	1	0	0	0	17	0	4	0	0	0	5	0	0	1	0	0	0	10	1	0	3	0	0	4	0	0	0	0	0
UNI485	2	0	0	0	2	3	0	0	0	0	0	0	0	0	0	0	4	0	2	1	0	0	0	0	1	0	1	0	0	0	0	0	0	0	0	0	0	2	0	0	0	0	0	0	0	0	1	0	0
UNI9	477	737	696	442	4865	7470	835	171	1508	66	353	216	1679	88	746	32	3378	80	2922	561	1317	338	629	16	2679	196	974	37	1020	38	1220	412	3447	544	19	122	30	2141	757	440	1408	1614	129	681	253	378	90	1	331
UNI1113	2	1	0	0	2	7	0	0	0	0	0	0	0	0	0	0	0	0	0	0	1	0	0	0	4	0	1	0	0	0	1	6	3	6	0	0	0	1	4	0	6	0	0	4	0	1	0	0	0
UNI1586	0	1	0	0	0	0	0	0	0	0	0	0	3	0	0	0	7	0	0	0	0	0	0	0	0	0	3	0	0	0	0	0	2	0	0	0	0	27	0	0	0	0	1	0	0	1	0	0	0
UNI929	0	0	0	0	0	1	1	0	2	0	0	0	0	0	0	0	0	0	2	0	0	0	0	0	2	0	0	0	0	0	0	0	0	0	0	0	0	1	0	1	0	0	0	0	0	0	0	0	0
UNI1384	1	3	0	0	2	0	1	1	2	0	0	0	2	3	0	0	2	0	5	0	0	0	0	0	5	26	1	0	0	0	0	0	0	2	1	0	0	3	5	0	1	0	6	1	0	0	0	0	0
UNI336	1	0	0	0	0	0	0	1	0	0	7	308	0	0	0	0	0	0	0	0	0	0	14	0	0	0	0	0	2	0	0	0	0	0	0	0	0	0	0	0	0	0	11	0	0	0	0	0	0
UNI292	0	3	0	4	8	15	6	2	8	1	0	235	5	0	0	0	2	0	13	0	13	61	1	1	4	0	14	0	63	0	1	1	15	1	0	0	0	3	3	0	41	2	1	1	0	0	0	0	0
UNI331	0	0	0	0	5	4	0	0	5	0	0	6	1	13	0	0	0	0	2	0	0	0	0	0	3	0	1	0	0	0	1	1	0	0	0	0	0	0	2	0	1	0	3	0	227	0	0	0	0
UNI513	0	0	0	0	0	0	0	0	1	0	0	2	0	0	0	0	0	0	1	0	0	0	0	0	0	0	0	0	1	0	0	0	1	0	0	0	0	0	0	0	6	0	0	0	0	0	0	0	0
UNI1464	0	0	0	0	0	0	0	0	0	0	0	0	0	0	0	0	0	0	0	0	0	0	0	0	0	0	0	0	20	0	0	0	0	0	0	0	0	0	0	0	0	0	0	0	0	0	0	0	0
UNI568	0	0	2	0	1	4	0	1	7	0	0	0	4	0	0	0	9	0	14	0	2	112	0	0	2	0	2	0	0	0	0	0	0	0	0	0	0	12	0	0	13	1	2	0	0	0	0	0	0
UNI830	0	0	1	4	0	7	1	4	3	5	4	0	2	0	3	0	0	0	15	1	0	1	0	0	6	0	2	7	1	0	0	1	1	0	0	8	0	3	4	0	20	0	6	3	0	0	0	0	0
UNI1531	1	0	0	0	4	11	5	1	12	0	0	0	5	0	2	0	6	0	8	0	1	0	9	0	11	2	3	0	0	0	1	0	0	2	0	0	0	10	18	0	2	4	10	2	0	2	0	0	0
UNI1566	0	1	0	1	2	6	0	0	3	0	0	0	1	0	0	0	6	0	0	0	0	0	0	0	5	0	0	0	0	0	2	0	2	0	0	0	0	0	1	0	0	4	2	0	0	0	0	0	0
UNI262	1	2	1	2	3	7	1	1	0	3	5	0	5	0	0	0	98	0	21	0	3	1	0	0	3	129	2	0	0	0	2	0	0	0	0	1	0	1	7	0	7	0	1	2	96	0	0	0	0
UNI415	0	2	8	1	48	19	15	14	6	0	9	6	1	0	1	1	18	0	15	2	3	2	8	0	2	0	3	2	0	0	5	3	3	1	2	0	2	9	9	0	7	2	6	10	1	0	0	0	0
UNI458	1	0	1	3	7	10	4	0	22	0	0	0	6	0	1	1	11	0	8	1	3	0	0	0	16	0	7	0	3	0	1	1	1	1	0	0	0	0	7	0	4	0	7	5	0	1	0	0	0
UNI1466	0	0	0	0	0	0	0	0	1	0	0	0	1	0	0	0	0	0	0	0	0	0	0	0	0	0	1	0	0	0	0	0	0	0	0	0	0	0	0	0	0	0	20	0	0	0	0	0	0
UNI903	0	1	0	0	0	0	1	1	0	0	0	0	0	0	0	0	2	0	0	0	0	0	0	0	0	0	0	0	99	0	0	0	0	0	0	0	0	2	0	0	0	0	5	0	0	0	0	0	0
UNI1577	0	0	0	0	0	0	0	0	0	0	0	0	0	0	0	0	0	0	0	0	0	0	0	0	0	0	0	0	0	0	0	0	0	0	0	0	0	0	0	0	0	0	0	0	2	0	0	0	0
UNI1129	0	0	0	0	0	0	0	0	0	0	0	0	0	0	0	0	0	0	0	0	0	0	0	0	0	0	0	0	0	0	0	0	0	0	0	0	0	0	0	0	0	0	0	0	0	0	0	0	0
UNI1288	0	0	0	0	0	0	0	0	0	0	0	0	0	0	0	0	0	0	0	0	0	0	0	0	0	0	0	0	0	0	0	0	0	0	0	0	0	0	0	0	0	0	0	0	0	0	0	0	0
UNI1593	0	0	0	0	0	0	0	0	0	0	0	0	0	16	0	0	0	0	5	0	0	0	0	0	0	0	0	0	28	0	0	0	0	1	0	0	0	0	0	7	0	0	0	0	0	0	0	0	0
UNI1090	0	0	0	0	0	0	0	0	0	0	0	31	0	0	0	0	0	0	0	0	0	0	0	0	0	0	0	0	0	0	0	0	0	0	0	0	0	0	0	0	0	0	7	0	0	0	0	0	0
UNI337	1	0	1	3	7	6	1	3	4	1	90	0	0	9	6	3	150	0	11	0	5	6	0	5	2	0	16	0	0	0	2	5	5	0	0	0	0	23	0	13	12	0	5	7	0	4	0	0	1
UNI375	5	0	9	2	15	15	2	7	17	4	6	0	5	0	2	0	39	0	22	1	3	13	17	0	6	0	13	0	0	0	6	2	8	5	0	0	0	13	10	0	20	6	5	2	0	5	48	0	0
UNI855	0	0	0	1	0	0	3	0	0	0	0	0	0	0	0	0	0	0	1	3	0	0	0	3	0	0	0	0	0	0	0	0	0	0	0	0	0	0	2	0	3	0	58	2	0	1	37	0	0
UNI1193	0	0	0	0	1	0	0	0	0	3	0	0	0	0	0	0	0	0	0	0	1	0	0	11	0	0	0	0	0	0	0	0	2	1	0	0	0	0	4	0	0	0	36	0	0	0	1	0	0
UNI1155	0	0	0	2	6	4	0	0	2	5	0	0	1	0	0	0	0	0	2	1	0	0	0	0	1	0	0	0	0	0	2	0	0	0	0	0	0	0	5	0	7	0	5	0	0	0	0	0	0
UNI1553	0	0	0	0	0	0	0	0	0	0	0	0	0	16	0	0	0	0	0	0	0	0	0	0	0	0	0	0	0	20	0	0	0	0	0	0	0	0	0	0	2	0	0	0	0	0	0	0	0
UNI580	1	0	2	0	4	2	0	0	2	0	0	15	1	0	0	0	1	0	0	0	1	0	0	5	10	0	0	0	0	0	0	1	0	0	0	0	3	11	0	0	3	2	127	0	0	4	0	0	0
UNI1057	0	0	2	0	0	0	0	0	0	0	0	0	0	0	0	0	0	0	0	0	0	0	0	0	2	0	1	0	0	0	0	3	0	4	0	0	0	0	1	0	0	0	0	0	0	0	0	0	0
UNI938	4	0	6	0	0	3	0	1	7	0	0	0	11	0	0	0	14	0	0	1	0	0	0	0	66	0	0	0	0	0	0	14	0	8	0	0	0	0	0	0	0	0	0	0	0	0	0	0	0
UNI767	0	0	0	0	11	0	0	0	0	0	0	0	0	0	0	0	0	0	0	0	0	0	0	0	0	0	0	0	77	0	0	0	0	0	0	0	0	0	0	0	0	0	0	0	0	0	0	0	0
UNI812	0	0	0	0	0	0	0	0	0	0	0	0	0	0	0	0	0	0	0	0	0	0	0	0	0	0	0	0	0	0	0	0	0	0	80	1	0	0	0	0	0	0	0	0	0	0	0	0	0
UNI1247	0	0	0	0	0	0	0	0	0	0	0	0	0	0	0	0	44	0	0	0	0	0	0	0	0	0	0	0	0	0	0	0	0	0	0	0	0	0	0	0	0	0	0	0	0	0	0	0	0
UNI22	0	0	0	0	0	0	0	1	0	0	143	0	11	2	1	0	0	0	0	0	0	111	61	0	15	3219	0	2	0	0	0	0	0	4	1	2	0	0	0	364	520	0	19	0	0	0	0	0	0
UNI117	0	0	0	0	0	0	0	0	0	0	0	0	0	0	0	0	0	0	0	0	0	0	0	0	0	0	0	0	0	0	0	0	0	0	0	0	0	0	0	0	0	0	0	0	0	0	0	0	0
UNI43	0	0	0	0	0	0	0	2	0	0	441	0	4	0	0	0	0	0	0	0	0	1	0	0	1	36	0	0	0	0	0	0	0	0	1	0	0	0	3	1917	1	0	1	0	0	0	0	0	0
UNI119	0	0	0	0	0	0	0	14	8	0	0	0	0	0	0	0	0	0	0	88	0	0	0	0	0	0	32	0	0	0	0	0	0	0	0	0	0	0	0	0	0	0	0	0	0	0	0	0	0
UNI920	0	0	0	0	0	0	0	0	1	0	0	0	0	0	0	0	0	0	0	0	0	0	0	0	0	0	1	0	0	0	0	0	0	0	0	0	0	0	0	0	0	0	0	0	0	0	0	0	0
UNI1390	0	0	0	0	0	0	0	0	0	0	0	0	0	0	0	0	0	0	0	0	0	0	0	0	0	0	0	0	0	0	0	0	0	0	0	0	0	0	0	0	0	0	0	0	0	0	0	0	0
UNI584	0	0	0	0	0	0	0	0	0	0	0	0	0	0	0	0	0	0	0	0	0	0	0	0	0	0	0	0	0	0	0	0	0	0	0	0	0	0	0	0	0	0	0	0	0	0	0	0	0
UNI62	46	26	11	0	80	93	132	50	64	0	11	2	72	0	87	0	0	0	0	53	0	0	3045	0	214	0	365	0	0	0	0	0	0	59	0	0	0	0	285	0	386	0	37	1	0	0	0	0	0
UNI82	2	1	1	0	1	3	4	0	0	0	0	0	1	0	3	0	0	0	0	2	0	0	1	0	1	0	3	0	0	0	0	0	0	1	0	0	0	0	4	0	9	0	0	0	0	0	0	0	0
UNI225	0	0	0	0	0	0	0	0	0	0	0	0	0	0	0	0	0	0	0	0	0	0	4	0	0	0	0	0	0	0	0	0	0	0	0	0	0	0	0	0	0	0	0	0	0	0	0	0	0
UNI370	0	0	0	0	0	0	0	0	1	0	0	0	0	0	0	0	0	0	0	0	0	0	0	0	0	0	0	0	0	0	0	0	0	0	0	0	0	0	0	0	2	0	0	0	0	0	0	0	0
UNI884	0	0	0	0	0	0	0	0	0	0	0	0	0	0	0	0	0	0	0	0	0	0	0	0	0	0	2	0	0	0	0	0	0	0	0	0	0	0	0	0	0	0	0	0	0	0	0	0	0
UNI453	0	0	0	0	0	0	0	8	0	0	0	0	0	0	0	0	0	0	0	0	0	0	0	0	0	0	0	0	0	0	0	0	0	0	0	0	0	0	0	0	1	0	0	178	0	0	0	0	0
UNI1594	0	0	0	0	0	0	0	0	0	0	0	0	0	0	0	0	0	0	0	0	0	0	0	0	0	0	0	0	0	0	0	0	0	0	0	0	0	0	0	0	0	0	0	2	0	0	0	0	0
UNI1402	0	0	0	0	0	0	0	1	0	0	0	0	0	0	0	0	0	0	0	0	0	0	0	0	0	0	0	0	0	0	0	0	0	0	0	0	0	0	0	0	0	0	0	65	0	0	0	0	0
UNI3	372	997	829	116	1437	2771	837	1570	484	0	2511	322	394	0	153	2	0	0	2461	341	249	351	4700	120	2058	1	713	1	0	0	1454	267	5215	1023	566	3	0	3342	2480	2102	1652	3	251	3202	3	259	2	0	0
UNI1486	15	17	7	0	15	28	38	20	14	0	1	0	16	0	2	0	0	0	5	4	0	0	484	0	67	0	43	0	0	0	2	1	5	9	1	0	0	3	91	1	77	0	2	2	0	1	0	0	0
UNI405	1	3	1	0	2	5	2	3	1	0	4	0	1	0	0	0	0	0	2	1	0	0	42	0	8	0	2	0	0	0	0	0	3	1	2	0	0	7	8	2	12	0	2	11	0	0	0	0	0
UNI23	13	28	14	2	2	22	61	708	4	0	11	5622	2	0	0	0	0	0	7	1	0	2	17	2	4	0	4	0	0	0	5	3	20	1	2	0	0	5	109	10	4	0	0	477	0	0	0	0	0
UNI25	1	1	0	0	0	6	3	2	0	0	2	0	1	0	0	0	0	0	1	0	0	0	13	1	0	0	0	0	0	0	1	0	4	1	0	0	0	2	2	7	4	0	0	3	0	0	0	0	0
UNI670	0	0	1	0	0	1	0	0	0	0	27	1	0	0	0	0	0	0	0	1	0	0	7	0	0	0	1	0	0	0	1	0	1	0	1	0	0	2	5	0	1	0	0	2	0	0	0	0	0
UNI1473	0	0	2	0	0	0	0	0	0	0	15	0	0	0	0	0	0	0	2	0	1	0	149	0	0	0	0	0	0	0	1	0	1	0	0	0	0	1	0	50	12	0	0	0	0	0	0	0	0
UNI1259	0	0	0	0	0	0	0	0	0	0	0	0	0	0	0	0	0	0	0	0	0	0	0	0	0	1	0	0	0	0	0	0	0	0	0	0	0	0	0	0	0	0	0	0	0	0	0	0	46
UNI1479	0	0	1	0	3	1	3	4	4	0	1	0	2	0	0	0	0	0	0	0	0	0	181	0	17	0	4	0	0	0	0	0	0	1	0	0	0	0	21	0	10	0	0	0	0	0	0	0	0
UNI84	8	0	0	0	0	0	0	0	0	0	1843	0	0	0	0	0	0	0	0	0	0	0	0	0	0	0	0	0	0	0	0	0	0	0	0	0	0	0	0	0	0	0	0	0	0	0	0	0	0
UNI1016	0	8	2	0	0	0	29	0	0	0	0	0	0	0	0	0	0	0	0	0	0	0	0	0	0	0	0	0	0	0	0	0	0	0	0	0	0	0	24	0	0	0	66	0	0	0	0	0	0
UNI939	0	0	0	0	0	0	0	0	0	0	14	9	1	0	0	0	0	0	0	0	0	0	14	0	2	0	0	0	0	0	2	0	0	0	1	0	0	0	5	14	2	0	0	5	0	0	0	0	0
UNI1463	0	0	0	0	0	0	0	0	0	0	5	0	0	0	0	0	0	0	0	0	0	0	0	0	0	0	0	0	0	0	0	0	0	0	0	0	0	0	0	0	0	0	0	0	0	0	0	0	0
UNI303	0	0	0	0	0	0	0	0	0	2	0	0	5	0	0	0	0	0	0	0	0	0	0	0	0	0	0	0	0	0	0	0	0	0	0	0	0	0	0	0	0	0	0	0	0	0	0	0	308
UNI805	0	0	0	0	0	0	0	0	0	0	0	0	0	0	0	0	0	0	0	0	0	0	0	0	0	0	0	0	0	0	0	0	0	0	0	0	0	0	0	0	0	0	0	0	0	0	0	0	99
UNI1618	0	0	0	0	0	0	0	0	1	0	0	0	0	0	0	0	0	0	0	0	0	0	0	0	0	0	0	0	0	0	0	0	0	0	0	0	0	0	0	0	0	0	0	0	0	0	0	0	0
UNI101	0	1	0	0	0	0	0	0	0	0	0	0	0	0	0	1	0	0	0	0	0	0	0	0	6	0	0	0	0	0	0	0	0	1	0	0	0	0	0	0	0	0	0	0	0	0	0	0	0
UNI184	0	0	0	0	0	0	0	0	0	0	0	0	0	0	0	0	0	0	0	0	0	0	0	0	0	0	0	0	0	0	0	0	0	0	0	0	0	0	0	0	0	0	0	0	0	0	0	0	0
UNI799	1	0	0	2	9	1	0	10	8	0	0	36	2	0	0	0	0	0	6	0	0	3	0	1	10	0	1	0	0	0	0	0	0	0	0	0	0	7	5	0	4	0	5	6	0	0	0	0	0
UNI1276	0	0	0	0	0	0	0	1	4	0	15	0	0	0	0	2	5	0	0	1	0	2	0	0	6	0	0	0	0	0	0	0	1	2	0	0	0	0	0	0	7	0	2	1	0	0	0	0	0
UNI21	2	0	0	0	20	1	0	0	0	0	0	0	0	0	5	13	0	0	1	11	0	0	0	0	0	0	3	185	0	0	0	3	0	0	0	0	27	0	0	0	0	0	0	0	0	0	0	7927	2
UNI1180	0	0	0	0	0	0	0	0	0	0	0	0	0	0	0	0	0	0	0	0	0	0	0	0	0	0	0	1	0	0	0	0	0	0	0	0	0	0	0	0	0	0	0	0	0	0	0	232	0
UNI1181	0	0	0	0	0	0	0	0	0	0	0	0	0	0	0	0	0	0	0	0	0	0	0	0	0	0	0	1	0	0	0	0	0	0	0	0	0	0	0	0	0	0	0	0	0	0	0	17	0
UNI955	0	0	0	0	0	0	0	0	0	0	0	0	0	48	0	0	0	0	0	0	0	1	4	0	0	0	0	32	0	0	0	0	0	0	0	0	0	0	0	0	0	0	0	0	0	0	0	0	0
UNI753	0	0	0	0	0	0	0	0	0	0	0	0	0	0	0	0	0	0	0	0	0	0	0	0	0	0	0	0	0	0	0	0	0	0	0	0	0	0	0	0	0	0	0	0	0	0	0	0	0
UNI886	0	0	0	0	0	0	0	0	0	2	0	0	0	2	0	0	1	0	1	2	0	6	0	0	0	0	0	60	0	0	0	0	0	0	0	0	0	0	0	0	0	0	0	0	0	0	0	1	0
UNI500	0	0	0	0	0	0	0	0	0	0	0	0	0	0	0	0	0	0	0	0	0	1	0	0	0	0	0	1	0	0	0	0	0	0	0	0	0	0	0	0	0	0	0	0	0	0	0	1	0
UNI437	0	0	0	0	0	0	0	0	0	0	0	0	0	1	0	1	3	0	2	1	0	9	0	0	0	0	0	5	0	0	0	0	0	0	0	0	0	0	0	0	0	0	0	0	0	0	0	2	0
UNI512	0	0	0	0	0	0	0	0	0	0	0	0	0	0	0	0	0	0	0	0	0	0	0	0	0	0	0	0	0	0	0	0	0	0	0	0	0	0	0	0	0	0	0	0	0	0	0	0	0
UNI374	0	0	0	0	0	7	0	0	0	1	0	0	0	11	0	2	47	0	17	11	6	178	1	0	0	98	0	14	0	0	0	0	0	6	20	0	1	0	0	0	0	0	0	0	0	0	0	4	0
UNI605	0	0	0	0	0	1	0	0	0	16	0	0	0	55	0	0	0	0	22	0	0	0	0	0	0	0	1	1	0	0	0	0	0	0	0	0	0	0	0	0	0	0	0	0	0	0	0	42	0
UNI862	0	0	0	0	0	0	0	0	0	0	0	0	0	0	0	0	0	0	0	0	0	0	0	0	0	0	0	0	0	0	0	0	0	0	0	0	0	0	0	0	0	0	0	0	0	0	0	2	0
UNI1109	0	0	0	0	0	0	0	0	0	0	0	0	0	56	0	0	0	0	0	0	8	0	0	0	0	0	0	0	0	0	0	0	0	0	0	0	0	0	0	0	0	0	0	0	0	0	0	0	0
UNI1212	0	0	0	0	0	0	0	0	0	0	0	0	0	40	0	0	0	0	0	0	4	0	0	0	0	0	0	0	0	0	0	0	0	8	0	0	0	0	0	0	0	0	0	4	0	0	0	0	0
UNI278	0	0	0	0	0	0	0	0	0	0	1	0	0	26	0	0	0	0	0	0	0	32	0	0	0	250	0	0	0	0	3	0	0	0	23	0	0	0	0	0	9	0	0	0	0	1	0	0	12
UNI566	0	0	0	0	0	0	0	0	0	0	0	0	0	0	0	0	0	0	0	0	0	0	0	0	0	2	0	0	0	0	0	0	0	0	0	0	0	0	0	0	0	0	0	0	0	0	0	0	0
UNI1000	0	0	0	0	0	0	0	0	0	0	0	0	0	0	0	0	0	0	0	0	0	0	0	0	0	2	0	0	0	0	0	0	0	0	0	0	0	0	0	0	0	0	0	0	0	0	0	0	0
UNI1162	0	0	0	0	0	0	0	0	0	0	0	0	0	0	0	19	0	0	0	0	0	0	0	0	0	0	0	13	0	0	0	0	0	0	0	0	21	0	0	0	0	0	0	0	0	0	0	0	0
UNI969	0	0	0	0	0	0	0	0	0	0	0	0	0	0	0	0	0	0	14	0	0	0	0	0	0	0	0	0	0	0	0	0	18	0	0	0	0	0	0	0	14	0	0	0	0	3	0	0	0
UNI986	0	0	0	0	0	0	0	0	0	0	0	0	0	0	0	0	0	0	0	0	0	0	0	0	0	0	0	0	0	0	0	0	0	0	0	0	0	0	0	0	0	0	0	0	0	0	0	0	0
UNI573	0	0	0	0	0	0	0	0	0	0	0	0	0	0	0	0	0	0	3	0	0	0	0	0	0	0	0	0	1	0	0	0	0	0	0	0	0	0	0	0	0	0	0	0	0	0	0	0	0
UNI390	0	0	0	0	0	0	0	0	0	0	0	0	0	0	0	0	1	0	1	0	0	2	0	0	0	0	0	0	0	0	0	0	0	0	0	13	0	0	0	1	0	0	0	0	0	2	0	0	0
UNI491	0	0	0	0	0	0	0	0	0	0	0	0	0	31	1	0	0	0	0	0	0	0	0	14	0	104	0	0	0	0	0	0	0	0	69	0	0	0	0	0	0	0	0	0	0	0	0	0	0
UNI64	0	0	0	0	0	2	0	0	0	0	0	0	0	88	0	0	31	10	65	0	1	29	0	20	0	96	0	1	0	0	0	0	4	1	1	552	0	0	0	51	28	0	0	12	1	3	0	0	1
UNI1230	0	0	0	0	0	0	0	0	0	0	0	0	0	1	0	0	0	0	0	0	0	0	0	0	0	0	0	0	0	0	0	0	0	0	0	0	0	0	0	0	0	0	0	0	0	0	0	0	0
UNI789	0	0	0	0	0	0	0	0	0	0	0	0	0	2	0	0	0	0	0	0	0	0	0	0	0	0	0	0	0	0	0	0	0	0	0	0	0	0	0	0	0	0	0	0	0	0	0	0	0
UNI1048	0	0	0	0	0	0	0	0	0	0	0	0	0	8	0	0	0	0	0	0	0	0	0	0	0	0	0	0	0	0	0	0	0	0	0	0	0	0	0	64	0	0	0	0	0	0	0	0	0
UNI277	0	0	0	0	0	0	0	0	0	2	0	0	0	156	0	0	7	0	0	0	0	67	52	0	0	0	0	0	30	0	0	0	24	0	0	0	0	0	0	3	0	0	0	0	0	0	342	0	0
UNI776	0	0	0	0	0	0	0	0	0	0	0	0	0	0	0	0	3	0	0	0	0	0	0	0	0	0	0	0	0	0	0	0	0	0	0	0	0	0	0	2	0	0	0	0	0	0	0	0	0
UNI1729	0	0	0	0	0	0	0	0	0	0	0	0	0	0	0	0	0	0	0	0	0	0	0	0	0	0	0	0	0	0	0	0	0	0	0	0	0	0	0	0	0	0	0	0	0	0	0	0	0
UNI1548	0	0	0	0	0	0	0	0	0	0	0	0	0	0	0	0	0	0	0	0	0	0	0	0	0	0	0	0	0	0	0	0	36	0	0	0	0	0	0	0	0	0	0	0	0	0	0	0	0
UNI606	0	0	0	0	0	0	0	0	0	0	0	0	0	0	0	0	0	0	0	0	0	0	0	0	0	0	0	0	0	0	0	0	0	0	0	25	0	0	0	0	0	0	0	0	0	0	0	0	0
UNI601	0	0	0	0	0	0	0	0	0	0	0	0	0	0	0	0	0	0	0	0	0	0	0	0	0	0	0	0	0	0	0	0	0	0	0	9	0	0	0	0	0	0	0	0	0	0	0	0	0
UNI618	0	0	0	0	0	0	0	0	0	0	0	0	0	0	0	0	0	0	0	0	0	0	0	0	0	0	0	0	0	0	0	0	0	0	0	0	0	0	0	2	0	0	0	0	0	0	0	0	0
UNI106	0	0	0	0	3	0	0	0	0	0	0	814	0	0	0	0	24	0	0	0	0	0	1	12	1	0	0	0	0	0	7	0	16	13	0	361	0	0	1	0	0	0	0	0	0	1	0	0	4
UNI924	0	0	0	0	0	0	0	0	0	0	0	0	0	0	0	0	0	0	0	0	0	0	0	0	0	0	0	0	0	0	0	0	0	0	0	0	0	0	0	2	0	0	0	0	0	0	0	0	0
UNI1328	0	0	0	0	0	0	0	0	0	0	0	0	0	0	0	0	0	0	0	0	0	0	0	0	0	0	0	0	0	0	0	0	0	0	0	1	0	0	0	0	0	0	0	0	0	0	6	0	0
UNI556	0	0	0	0	0	0	0	0	0	0	0	0	0	160	0	0	0	0	0	0	0	0	0	0	0	0	0	0	0	0	0	0	0	1	0	104	0	0	0	0	0	0	0	0	0	0	0	0	0
UNI1290	0	0	0	0	0	0	0	0	0	0	0	0	0	0	0	0	0	0	0	0	0	0	0	0	0	0	0	0	0	0	0	0	0	0	0	8	0	0	0	0	0	0	0	0	0	0	0	0	0
UNI87	0	0	0	0	0	0	0	0	0	0	0	181	0	0	0	10	0	0	0	0	0	0	0	0	0	0	0	0	1581	0	0	0	0	0	0	0	1	0	0	0	0	0	0	0	0	0	0	0	0
UNI268	0	0	0	0	0	0	0	0	0	0	0	0	0	0	0	0	0	0	0	0	0	0	0	0	0	0	0	0	2	0	0	0	0	0	0	0	0	0	0	0	0	0	0	0	0	0	0	0	0
UNI691	0	0	0	0	0	0	0	0	0	0	0	3	0	0	0	0	0	0	0	0	0	0	0	0	0	0	0	0	0	0	0	0	0	0	0	0	0	0	0	0	0	0	0	0	0	0	0	0	0
UNI369	0	0	0	0	0	2	0	0	0	0	0	0	0	0	0	0	0	0	0	0	0	0	0	0	0	0	0	0	0	0	0	0	0	0	0	395	0	0	0	60	0	0	0	0	0	0	266	0	0
UNI973	0	0	0	0	0	0	0	0	0	0	0	0	0	0	0	0	6	0	0	0	0	0	0	0	0	0	86	0	0	0	0	0	0	0	0	0	0	0	0	0	0	0	0	0	0	0	0	0	0
UNI258	0	0	0	0	0	0	0	0	0	0	0	0	0	0	0	27	0	0	0	0	0	0	0	0	0	0	0	0	0	0	0	0	0	14	0	0	0	0	0	281	0	0	0	0	0	0	0	0	0
UNI428	0	0	0	0	0	0	0	0	0	0	0	0	0	0	0	0	0	0	0	0	0	0	0	0	0	0	0	0	0	0	0	0	0	0	0	0	0	0	0	2	0	0	0	0	0	0	0	0	0
UNI910	0	0	0	0	0	0	0	0	0	0	0	89	0	0	0	0	0	0	0	0	0	0	0	0	0	0	0	0	0	0	0	0	0	0	1	0	0	0	0	0	0	0	0	0	0	0	0	0	0
UNI1142	0	0	0	0	0	0	0	0	0	0	0	0	0	0	0	0	0	0	0	0	0	0	0	0	0	0	0	0	0	0	0	0	0	0	0	0	0	0	0	0	0	0	0	0	0	0	116	0	0
UNI991	0	0	0	0	0	0	0	0	0	0	0	0	0	0	0	0	0	0	0	0	0	0	0	0	0	0	0	0	0	0	0	0	0	0	0	0	0	0	0	0	0	0	0	0	0	0	0	0	0
UNI505	0	0	0	0	0	0	0	0	0	0	0	0	0	0	0	0	0	0	0	0	0	0	0	0	0	0	0	0	0	0	0	0	0	0	0	0	0	0	0	146	0	0	0	0	0	0	0	0	0
UNI1063	0	0	0	0	0	0	0	0	0	0	0	0	0	0	0	0	0	0	0	0	0	0	0	19	0	0	0	0	0	43	0	0	0	0	0	0	0	0	0	0	0	0	0	0	0	0	0	0	0
UNI582	0	0	0	0	0	0	0	0	0	0	0	0	0	0	0	0	0	0	0	0	0	0	0	0	0	0	0	0	107	0	0	0	0	1	0	0	0	0	0	0	0	0	0	0	0	0	0	0	0
UNI460	0	0	0	0	0	12	0	0	0	0	0	0	0	0	0	0	0	0	0	0	0	0	0	0	0	145	0	0	0	0	0	0	0	0	0	0	0	0	4	48	0	14	0	0	0	0	0	0	0
UNI396	0	0	0	0	0	1	0	0	0	0	0	0	0	54	0	0	0	0	0	0	0	0	0	0	0	1	0	0	0	0	0	0	0	1	0	0	0	0	0	2	0	0	0	0	0	0	191	0	0
UNI379	0	0	2	0	0	0	0	0	0	0	0	0	0	0	0	53	0	0	0	0	0	0	0	0	0	0	0	0	0	0	0	0	0	0	0	0	0	0	0	23	0	0	0	0	0	0	0	0	0
UNI1558	0	0	0	0	0	0	0	0	0	0	0	0	0	0	0	0	0	0	0	3	0	0	0	0	0	0	0	0	0	0	0	0	0	0	0	0	0	0	0	0	0	0	0	0	0	0	0	0	0
UNI190	0	0	0	0	0	0	0	0	0	0	0	0	0	0	0	0	0	0	0	0	0	0	0	0	0	0	0	0	0	0	0	0	0	0	0	0	0	0	0	0	0	0	0	0	517	0	0	0	0
UNI1089	0	1	0	0	0	0	0	0	0	0	0	0	0	0	0	18	0	0	0	70	0	0	0	0	0	0	0	0	0	0	0	0	0	0	0	0	0	0	0	0	0	0	0	0	0	0	0	0	0
UNI999	0	0	0	0	0	0	0	0	0	0	0	89	0	0	0	0	0	0	0	0	0	0	0	0	0	0	0	0	0	0	0	0	0	0	0	0	0	0	0	0	0	0	0	0	0	0	0	0	0
UNI1429	0	0	0	0	0	0	0	0	0	0	0	0	0	0	0	0	0	0	0	0	0	0	0	0	0	0	0	0	0	0	0	0	0	0	45	0	0	0	0	0	0	0	0	0	0	0	0	0	0
UNI143	0	0	0	0	0	0	23	1	0	0	0	0	1	0	0	0	0	0	0	0	0	0	0	0	0	0	0	0	0	0	20	0	0	0	0	0	0	0	0	0	0	0	6	0	0	2	457	0	0
UNI252	0	0	0	0	0	0	0	0	0	0	0	0	0	377	0	0	0	0	0	0	0	0	0	0	0	0	0	0	0	0	0	0	0	0	0	0	0	0	0	0	0	0	0	0	0	0	0	0	0
UNI1304	0	0	0	0	0	0	0	0	0	0	0	0	0	0	0	0	0	0	0	0	0	0	0	0	0	0	0	0	0	0	0	0	0	0	0	0	0	62	0	0	0	0	0	0	0	0	0	0	0
UNI66	21	8	3	264	23	10	13	506	26	0	0	0	8	0	123	0	75	0	117	23	19	0	36	0	29	0	61	0	0	0	15	5	35	34	0	148	0	99	24	0	58	0	223	11	0	0	0	0	0
UNI202	7	5	0	5	0	0	2	79	0	0	0	0	1	0	11	0	0	0	34	9	0	163	0	0	7	0	0	0	0	0	8	12	20	4	0	0	0	1	10	0	34	0	37	4	0	0	0	0	0
UNI607	5	4	2	0	7	2	0	20	1	0	0	0	13	0	1	0	0	0	32	6	2	2	0	0	12	0	15	0	0	0	0	0	0	0	0	0	0	0	15	0	20	0	4	0	0	0	0	0	0
UNI825	1	0	0	2	0	0	1	47	1	0	0	0	1	0	5	0	0	0	1	0	0	0	0	0	1	0	0	0	0	0	0	0	1	0	0	0	0	0	2	0	2	0	21	0	0	0	0	0	0
UNI1076	0	0	0	1	0	0	0	77	1	0	0	0	2	0	3	0	0	0	13	0	0	0	0	0	3	0	2	0	0	0	2	0	0	0	0	0	0	0	3	0	10	0	21	0	0	0	0	0	0
UNI1078	1	0	1	0	0	0	2	0	1	0	0	0	0	0	0	0	0	0	0	0	0	0	0	0	0	0	0	0	36	0	0	1	0	4	0	0	0	4	0	0	0	0	0	0	0	0	0	0	0
UNI1175	0	0	0	0	0	0	0	9	0	0	0	0	0	0	0	0	0	0	0	0	0	0	0	0	0	0	0	0	0	0	0	0	0	0	0	0	0	0	1	0	0	0	0	0	0	0	0	0	0
UNI226	0	0	0	0	0	0	0	2	0	0	0	0	0	0	0	0	0	0	0	0	0	0	0	0	0	0	0	0	0	0	0	0	0	0	0	0	0	0	0	0	0	0	0	0	0	0	0	0	0
UNI145	15	7	5	254	3	14	4	18	1	13	101	0	7	0	26	85	40	0	26	55	32	23	160	15	16	1	18	0	0	3	16	39	62	21	0	0	0	80	10	0	3	0	1	16	2	12	256	0	0
UNI448	0	0	0	2	0	0	0	0	0	0	0	0	0	0	0	1	1	0	0	0	0	0	1	0	0	0	0	0	0	0	0	0	0	0	0	0	0	0	0	0	0	0	0	0	0	0	1	0	0
UNI27	52	56	106	987	291	334	29	93	57	18	750	245	48	19	1640	149	264	30	344	165	87	81	295	16	97	168	167	54	130	31	73	262	90	202	1	1	26	344	19	15	95	3	2	21	0	29	1	0	10
UNI338	1	0	0	7	0	2	0	0	0	0	1	10	0	0	1	2	1	0	0	0	2	0	0	0	0	0	0	0	1	0	1	0	0	0	0	0	0	2	0	0	0	0	0	0	0	0	0	0	0
UNI1488	0	1	1	0	0	0	0	0	0	0	0	0	1	0	0	0	0	0	0	8	0	0	0	0	0	0	28	0	0	0	0	0	0	0	0	0	0	0	2	0	0	0	0	0	0	0	0	0	0
UNI452	0	0	0	3	0	0	0	0	0	0	0	1	0	0	1	0	1	0	0	0	0	0	0	0	0	0	0	0	0	0	0	0	0	2	0	0	0	1	0	0	0	0	0	0	0	0	0	0	0
UNI511	4	0	0	4	1	1	0	1	0	0	0	222	2	0	4	14	0	0	1	4	0	0	0	13	4	0	4	0	0	0	9	3	0	8	0	0	0	0	8	0	1	0	0	0	0	7	0	0	0
UNI242	6	5	3	20	44	35	2	3	10	0	0	3	7	0	42	1	0	0	67	13	0	0	0	4	4	0	8	0	1	0	12	9	3	15	0	0	0	13	6	28	6	0	3	0	0	1	1	0	0
UNI581	0	1	0	2	1	1	0	0	0	0	0	5	1	0	5	2	0	0	1	0	0	0	0	0	0	0	0	0	0	0	0	0	0	2	0	0	0	0	0	0	1	0	0	0	0	2	0	0	0
UNI880	2	0	0	14	0	0	0	0	0	0	15	0	0	79	0	0	8	0	0	0	1	0	0	0	0	0	0	0	0	0	0	0	0	4	0	0	0	0	2	6	0	0	0	0	0	2	0	0	0
UNI114	0	0	1	6	1	0	0	0	0	0	1	0	0	0	4	0	1	0	3	0	1	0	0	0	1	1	0	0	0	1	1	2	0	1	0	0	0	2	0	0	0	0	0	0	0	1	0	0	0
UNI741	0	1	0	0	0	0	0	0	0	0	0	0	0	0	0	0	0	0	0	1	0	0	0	0	0	0	0	0	0	0	0	0	0	0	0	0	0	0	0	0	0	0	0	0	0	0	0	0	0
UNI1407	0	0	0	0	0	4	1	0	1	0	0	0	0	0	19	14	0	0	11	0	4	0	0	0	2	0	3	0	20	0	5	0	13	1	0	0	0	0	0	0	1	0	0	0	0	0	0	0	0
UNI1516	2	2	1	38	0	8	1	1	0	0	0	1	0	0	1	0	0	0	0	2	6	0	0	0	2	0	6	0	0	0	0	0	0	0	0	0	0	0	0	0	0	0	0	0	0	0	0	0	0
UNI850	2	3	2	10	0	10	0	1	1	0	0	0	0	0	0	0	0	0	0	0	3	0	0	0	1	0	0	0	0	0	7	0	0	6	0	0	0	0	0	73	0	0	1	3	0	0	0	0	0
UNI1505	1	0	0	0	0	0	0	0	0	0	0	24	0	0	0	0	0	0	0	0	0	0	0	0	0	0	0	0	0	0	0	0	0	0	0	0	0	0	0	0	0	0	0	0	0	0	0	0	0
UNI879	0	0	0	1	2	0	0	0	0	0	0	0	0	0	0	0	0	0	0	2	0	0	0	0	0	0	0	0	0	3	0	0	0	0	0	0	0	0	0	0	0	0	0	0	0	0	0	0	0
UNI863	0	0	0	25	0	0	0	0	0	0	0	0	0	0	0	43	0	0	0	6	6	0	0	0	1	0	0	0	0	0	0	0	33	0	0	0	0	0	0	0	0	0	0	0	0	0	0	0	0
UNI1615	0	0	0	8	0	0	0	0	0	0	0	49	0	0	0	0	0	0	0	0	0	0	0	0	0	0	0	0	0	0	0	0	0	0	0	0	0	0	0	0	0	0	0	0	0	0	0	0	0
UNI1620	0	0	0	1	0	0	0	0	0	0	0	1	0	0	0	0	0	0	0	0	0	0	0	0	0	0	0	0	0	0	0	0	0	0	0	0	0	0	0	0	0	0	0	0	0	0	0	0	0
UNI1192	0	0	0	0	0	0	0	0	0	0	0	0	0	0	0	0	0	0	0	0	0	0	0	0	0	0	0	0	0	0	0	0	0	0	0	0	0	78	0	0	0	0	0	0	0	0	0	0	0
UNI523	0	0	1	26	1	10	0	0	0	0	2	81	0	0	5	1	0	0	0	25	1	0	1	0	0	1	2	2	1	0	0	2	0	0	0	0	0	0	0	0	0	0	1	0	0	0	0	0	0
UNI1283	0	0	0	1	0	0	0	0	0	0	0	0	0	0	0	0	0	0	0	1	0	0	1	0	0	0	0	0	0	0	0	0	0	0	0	0	0	0	0	0	0	0	0	0	0	0	0	0	0
UNI525	0	5	1	48	3	2	1	16	4	0	0	0	2	35	0	0	0	0	12	16	0	0	0	35	2	17	4	0	0	0	6	4	7	5	0	0	0	10	5	0	4	0	0	0	0	0	0	0	0
UNI387	5	10	6	80	1	16	4	5	6	0	8	0	3	1	14	1	1	0	17	7	12	0	0	15	9	44	7	0	0	0	0	10	43	11	0	0	0	10	0	0	4	0	0	0	0	4	0	0	0
UNI1361	0	0	0	2	0	0	0	1	0	0	0	0	0	0	0	0	0	0	0	0	0	0	0	0	0	0	0	0	0	0	0	0	0	1	0	0	0	0	0	0	1	0	0	0	0	0	0	0	0
UNI1625	0	0	0	0	0	0	0	0	0	0	0	0	0	0	0	0	0	0	1	0	0	0	0	0	0	0	0	0	0	0	0	0	1	0	0	0	0	0	0	0	0	0	0	0	0	0	0	0	0
UNI176	7	3	0	266	1	4	2	7	1	0	190	34	3	0	57	44	0	0	19	40	11	31	103	7	0	0	34	0	0	0	6	26	0	8	0	0	0	32	3	0	9	0	2	7	0	0	0	0	0
UNI644	0	0	0	2	0	0	0	0	0	0	2	0	0	0	0	0	0	0	0	0	0	0	0	0	0	0	0	0	0	0	0	1	0	0	0	0	0	0	0	0	0	0	0	0	0	0	0	0	0
UNI949	3	0	3	6	4	15	1	0	9	0	0	0	9	0	0	0	0	0	17	3	1	0	0	0	1	0	6	0	10	0	0	1	0	6	0	0	0	0	3	0	0	0	0	0	0	2	0	91	0
UNI815	1	0	1	0	0	1	0	0	3	0	0	2	3	0	0	0	0	0	0	0	0	0	0	0	2	0	2	0	0	0	0	0	0	0	0	0	0	2	0	0	0	0	0	0	0	0	0	69	0
UNI1443	5	3	0	2	10	8	0	0	1	0	0	10	1	0	0	0	0	0	0	5	3	0	0	0	2	0	1	0	0	0	0	0	0	3	0	0	0	22	1	0	5	0	0	0	0	0	0	0	0
UNI1202	1	1	0	1	5	11	0	0	1	0	0	0	0	0	0	0	0	0	0	0	0	0	1	12	3	0	5	0	0	0	0	0	0	1	0	0	0	1	0	0	0	0	0	0	0	0	0	0	0
UNI1622	1	0	0	9	4	10	0	0	0	0	0	0	0	0	0	0	4	0	0	0	0	0	47	0	1	0	0	0	0	0	0	0	0	0	0	0	0	0	0	0	0	0	0	0	0	0	0	0	0
UNI465	1	1	5	0	0	11	2	0	8	0	0	0	5	0	0	0	0	0	11	0	1	0	0	0	7	0	3	0	0	0	8	0	0	9	1	0	0	0	5	0	11	0	0	4	0	3	0	0	0
UNI150	0	0	0	0	0	0	0	0	0	0	0	0	0	0	0	0	0	0	0	0	0	3	0	0	0	0	0	0	0	0	0	0	0	0	0	0	0	0	0	0	0	0	0	0	0	0	4	0	0
UNI358	0	0	0	0	0	0	0	0	0	0	0	0	0	0	0	0	0	0	0	0	0	0	0	0	0	0	0	0	0	0	0	0	0	0	0	0	0	0	0	0	0	0	0	0	0	0	0	0	0
UNI371	0	0	0	0	0	0	0	0	0	0	0	0	0	0	0	0	0	0	0	0	0	0	0	0	0	0	0	0	0	0	0	0	0	0	0	0	0	0	0	0	0	0	0	0	0	0	0	0	0
UNI254	5	6	8	33	62	38	4	8	15	0	0	0	4	0	10	0	29	0	32	0	20	0	0	13	4	0	10	0	0	0	15	0	19	2	0	0	0	137	2	0	27	0	1	1	0	0	0	0	0
UNI547	1	0	3	11	63	2	0	0	10	0	0	37	4	0	9	0	0	0	0	10	16	0	0	0	5	0	1	0	0	0	0	8	0	10	0	0	0	0	2	0	0	0	2	0	0	0	0	0	0
UNI643	10	3	7	2	12	9	1	4	13	0	0	0	6	0	0	0	0	0	31	0	8	0	0	16	1	0	6	0	0	0	5	3	31	1	0	0	0	17	2	0	3	61	5	8	0	0	0	0	0
UNI1214	2	0	1	0	0	6	0	0	3	0	0	0	0	0	0	0	0	0	18	2	2	0	0	0	3	0	1	0	3	0	0	0	0	0	0	0	0	0	3	0	0	0	1	0	0	1	0	0	0
UNI1346	0	0	0	0	0	0	0	0	0	0	0	0	0	0	0	0	0	0	0	0	0	0	0	0	0	0	0	0	0	0	0	0	1	0	0	0	0	0	0	0	0	0	0	0	0	0	0	0	0
UNI155	15	13	31	156	41	144	12	17	22	0	21	0	32	0	11	5	29	0	155	48	26	0	88	9	49	73	43	0	0	78	9	28	28	38	0	0	0	61	8	2	31	0	1	10	81	4	1	0	1
UNI608	1	1	0	14	2	45	3	0	1	0	0	0	1	0	41	0	0	0	1	1	18	0	0	0	3	26	0	0	0	0	0	2	5	2	0	0	0	0	2	0	0	0	0	0	0	0	0	0	11
UNI1232	0	0	0	41	0	3	0	1	0	0	9	0	0	0	20	1	0	0	0	5	5	1	2	0	0	0	1	0	0	0	0	6	0	2	0	0	0	2	0	0	4	0	0	0	0	0	0	0	0
UNI541	0	0	0	0	0	0	0	0	0	0	0	0	0	1	0	0	0	0	0	0	0	0	0	0	0	0	0	0	0	0	0	0	0	0	0	0	0	0	0	0	0	0	0	0	0	0	0	0	0
UNI735	0	0	0	0	0	0	0	0	0	0	0	0	0	0	1	0	0	0	0	0	0	0	0	0	0	0	0	0	0	0	1	0	0	0	0	0	0	0	0	1	0	0	0	0	0	0	0	0	0
UNI611	0	1	0	18	0	0	1	0	0	0	1	41	0	52	1	21	0	0	1	0	0	3	0	6	0	0	1	0	0	0	0	34	0	2	0	0	0	0	0	0	1	0	0	0	0	0	0	0	0
UNI185	4	3	4	42	42	19	3	8	0	15	95	103	0	0	35	54	39	0	94	8	36	19	56	0	4	0	14	0	0	0	3	34	0	15	0	0	0	0	8	0	19	0	1	4	0	49	0	0	0
UNI1404	2	0	0	2	0	0	0	0	0	0	1	0	0	67	0	0	0	0	0	0	3	6	0	0	1	0	0	0	0	0	1	0	0	0	0	0	0	0	0	0	1	0	0	0	0	0	0	0	0
UNI1159	0	2	0	48	0	0	0	0	1	0	0	0	2	0	0	0	0	0	0	0	7	0	0	0	0	0	0	0	0	0	0	4	0	0	0	0	0	0	0	0	0	0	0	0	0	0	0	0	0
UNI672	0	0	0	0	0	0	0	0	0	0	0	0	0	0	0	0	0	0	0	2	0	0	0	0	0	0	0	0	0	0	0	1	0	0	0	0	0	0	0	0	0	0	0	0	0	0	0	0	0
UNI868	0	0	0	0	0	0	0	0	0	0	0	0	0	0	0	0	0	0	0	0	10	0	0	0	0	0	0	0	0	0	0	0	0	0	0	0	0	0	0	0	0	0	48	0	0	0	0	0	0
UNI682	0	0	0	0	0	0	1	0	0	0	0	0	0	0	0	13	0	0	0	0	0	0	0	3	0	0	0	0	0	0	0	0	0	0	0	0	0	0	0	0	0	0	13	0	0	0	119	0	0
UNI1352	0	0	0	0	0	0	0	0	0	0	0	0	0	0	0	0	0	0	0	0	0	0	0	0	0	0	0	0	0	0	0	0	0	0	0	0	0	0	0	0	0	0	0	0	0	0	55	0	0
UNI54	5	16	13	7	125	525	14	0	42	73	98	1	62	0	18	25	205	0	116	8	84	13	29	35	144	0	27	0	141	0	9	10	1004	24	3	0	18	46	6	0	27	837	13	9	0	25	0	0	2
UNI212	0	0	0	0	1	8	0	0	0	1	0	0	1	0	1	1	0	0	1	0	0	0	0	0	2	0	0	0	2	0	0	0	9	0	0	0	0	0	0	0	0	3	1	0	0	0	0	0	0
UNI107	0	0	0	0	0	2	0	0	0	0	0	0	0	0	0	57	14	263	6	0	0	2	0	0	1	0	0	79	97	118	1	0	0	0	9	0	77	11	0	0	0	16	0	0	0	3	0	183	17
UNI1075	0	0	0	0	0	0	0	2	0	0	0	59	0	0	0	0	0	0	0	0	0	0	0	0	0	0	0	0	0	0	0	0	0	0	0	0	0	0	0	0	2	0	0	0	0	0	0	0	0
UNI1582	0	0	0	0	0	0	0	0	0	0	0	0	0	0	0	0	0	0	0	0	0	0	0	0	0	0	0	0	0	0	0	0	0	0	0	0	0	0	0	0	1	0	0	0	0	0	0	0	0
UNI318	0	0	1	5	4	0	0	0	0	0	2	0	0	0	7	1	8	0	20	0	0	0	0	0	0	0	0	44	0	0	2	7	0	0	0	0	12	0	1	32	0	0	1	0	0	0	0	116	3
UNI1315	110	3	1	353	3	0	4	4	2	0	5	1	1	0	0	0	2	0	1	346	1	0	6	0	1	0	2	0	0	0	0	333	0	3	0	0	0	3	3	0	0	0	0	0	0	1	0	0	0
UNI1451	108	2	7	1111	33	3	7	30	2	0	77	10	3	2	13	4	8	0	39	969	5	2	83	0	6	0	18	1	8	0	5	1110	3	11	0	0	0	18	36	0	1	2	0	0	0	4	0	0	0
UNI980	9	0	1	50	0	1	1	0	0	0	3	0	0	0	0	0	0	0	1	66	0	0	2	0	1	0	0	0	0	0	1	89	1	0	0	0	0	0	2	0	0	0	0	0	0	0	0	0	0
UNI1583	7	0	0	78	0	0	0	1	0	0	1	0	0	0	0	0	0	0	1	94	0	0	0	0	0	0	0	0	0	0	0	97	0	0	0	0	0	0	0	0	0	0	0	0	0	1	0	0	0
UNI1634	76	1	2	378	3	0	0	8	1	0	3	0	1	1	6	0	0	0	2	286	0	0	18	0	4	1	3	0	0	0	1	445	0	0	0	0	0	4	1	0	2	0	0	0	0	0	0	0	0
UNI540	15	0	0	92	0	0	0	3	0	0	1	0	0	0	1	0	0	0	2	95	1	0	2	0	0	0	1	0	0	0	0	91	0	0	0	0	0	1	3	0	0	0	0	0	0	0	0	0	0
UNI1367	2	0	1	27	0	0	0	2	0	0	0	0	0	0	0	0	0	0	0	14	0	0	2	0	0	0	0	0	0	0	0	7	0	1	0	0	0	0	1	0	1	0	0	0	0	0	0	0	0
UNI833	0	0	1	35	2	18	0	0	1	0	1	0	0	0	0	0	26	0	0	15	9	0	0	0	4	0	1	0	0	0	44	41	0	9	0	0	0	0	6	0	0	24	0	0	0	0	0	0	0
UNI1437	0	0	1	18	0	0	0	0	0	0	2	0	0	0	0	0	1	0	0	2	0	0	0	0	0	0	0	0	0	0	1	7	0	0	0	0	0	0	0	0	0	0	0	0	0	0	0	0	0
UNI925	0	0	1	15	0	1	0	1	0	0	0	0	0	0	0	0	0	0	0	0	0	0	0	0	1	0	1	0	0	0	0	0	0	0	0	0	0	1	0	0	0	0	0	0	0	2	0	0	0
UNI501	1	1	2	32	3	1	1	1	0	0	0	3	4	0	2	1	5	0	0	12	10	0	0	19	0	16	2	0	0	0	2	0	0	2	0	0	0	12	0	0	0	0	0	0	0	4	0	0	0
UNI708	0	0	0	7	0	2	0	1	0	0	0	2	0	0	2	0	1	0	0	0	0	0	0	0	1	0	0	0	0	0	1	0	0	0	0	0	0	4	0	0	0	0	0	0	0	0	0	0	0
UNI1079	0	0	1	0	0	0	0	0	0	0	0	0	0	0	0	0	0	0	0	2	0	0	0	0	0	0	0	0	0	0	0	0	0	1	0	0	0	0	0	0	0	0	0	0	0	0	0	0	0
UNI1244	7	24	25	144	153	8	10	6	2	0	11	8	1	2	39	11	14	0	49	39	25	5	19	0	1	3	19	0	4	0	12	36	11	33	0	5	0	39	11	0	2	3	0	0	0	15	0	0	0
UNI1500	15	34	34	196	142	14	5	8	1	2	8	22	3	1	33	6	6	0	54	54	38	4	14	6	5	5	25	2	12	0	10	32	13	25	0	1	0	42	8	0	9	3	1	1	0	8	3	0	0
UNI1146	16	9	8	179	27	4	0	6	1	1	2	3	2	0	17	2	2	0	18	93	6	1	8	1	2	0	5	0	3	0	2	43	1	8	0	0	0	13	4	0	2	0	0	0	0	2	0	0	0
UNI11	174	484	405	3832	3036	430	127	197	55	13	3527	866	74	559	2466	732	298	14	1222	2532	500	347	1043	100	95	85	592	378	470	0	368	2617	377	873	9	997	12	1337	345	100	168	134	33	66	0	571	243	0	38
UNI1161	13	4	3	192	14	2	0	3	0	0	28	1	0	5	52	7	0	0	5	135	2	1	6	1	0	0	7	2	3	0	4	139	1	10	0	0	0	9	7	0	0	0	0	0	0	3	0	0	0
UNI756	9	2	1	280	5	1	1	5	0	0	33	1	0	3	14	0	0	0	5	306	2	0	13	0	1	0	3	2	1	0	4	369	0	2	0	0	0	7	6	0	1	0	0	0	0	2	0	0	0
UNI264	3	2	3	109	11	0	0	3	0	0	49	3	0	1	19	0	1	0	17	82	5	0	11	0	1	0	3	0	0	0	2	82	1	5	0	0	0	13	2	0	1	0	0	0	0	0	1	0	0
UNI548	0	1	1	15	6	0	0	0	0	0	26	10	0	0	3	1	0	0	1	6	0	0	7	0	0	0	1	1	0	0	0	7	0	1	0	0	0	1	1	0	0	0	0	0	0	0	0	0	0
UNI784	2	0	0	7	0	0	0	0	0	0	0	1	0	0	0	0	0	0	0	6	0	0	0	0	1	0	0	0	0	0	0	3	0	0	0	0	0	0	0	0	0	0	0	0	0	0	0	0	0
UNI60	65	87	153	1107	255	263	44	50	83	68	268	82	95	6	150	80	92	0	262	613	110	9	120	110	163	22	85	0	351	0	142	579	161	88	2	21	0	396	52	21	56	102	3	27	0	43	0	0	0
UNI177	6	12	22	162	47	34	3	5	4	7	48	18	9	7	21	8	15	0	42	53	21	4	6	4	8	5	14	0	37	0	11	56	17	14	3	11	0	60	10	1	10	12	2	2	0	11	0	0	0
UNI1683	0	0	0	0	0	0	0	0	0	0	0	0	0	0	0	0	0	0	1	1	0	0	0	0	0	0	0	0	0	0	0	2	0	0	0	0	0	0	0	0	0	0	1	0	0	0	0	0	0
UNI76	9	7	12	178	118	22	2	19	3	40	555	315	4	0	90	47	29	0	29	179	22	6	288	17	7	0	19	17	158	0	11	209	0	8	0	0	2	17	100	0	6	22	2	0	0	7	1	0	21
UNI121	2	3	8	88	54	17	5	6	3	0	100	52	2	0	16	5	4	0	10	13	6	13	26	3	4	0	2	15	0	0	26	11	0	11	0	0	16	4	6	0	4	0	1	3	0	6	0	0	0
UNI434	1	10	11	37	12	2	3	2	0	0	30	5	1	11	9	8	2	1	11	3	3	1	5	3	3	0	3	2	8	0	2	10	9	5	0	7	0	3	1	0	1	1	0	3	0	1	7	0	0
UNI1376	8	9	14	169	33	25	3	8	5	2	97	19	7	2	112	20	8	0	42	62	14	5	20	6	14	1	29	0	4	0	5	87	20	18	1	4	0	29	2	2	5	8	0	2	0	7	0	0	0
UNI1351	12	41	52	271	176	31	8	13	11	3	54	10	14	12	112	22	1	0	91	107	32	17	13	3	8	4	34	10	15	0	16	70	24	56	0	26	0	55	10	1	5	14	0	2	0	29	0	0	0
UNI55	4	6	13	137	23	30	5	7	4	11	14	5	2	5	14	3	4	4	19	40	12	5	14	1	12	4	6	0	26	0	3	54	10	9	1	0	0	35	10	2	3	12	1	1	0	2	2	0	0
UNI967	26	6	10	264	17	1	1	3	2	0	35	5	2	0	22	4	2	0	24	346	6	1	19	0	0	1	5	0	3	0	3	342	5	7	0	0	0	13	12	0	1	3	0	1	0	0	0	0	0
UNI615	6	6	17	273	154	39	10	7	7	5	472	191	3	0	111	29	29	0	25	119	12	14	127	6	6	0	15	26	19	0	48	168	0	29	0	0	24	19	38	0	8	1	1	2	0	18	1	0	0
UNI135	0	0	3	7	7	7	2	0	0	1	2	0	1	1	0	2	1	0	2	1	1	0	0	1	0	0	4	0	5	0	1	1	3	1	0	1	0	4	1	0	0	1	0	0	0	0	1	0	0
UNI529	40	1	8	413	4	1	3	13	1	1	21	4	2	1	12	2	1	0	12	454	4	1	10	6	5	0	6	0	6	0	1	514	6	5	0	1	0	10	7	0	2	1	0	1	0	0	0	0	0
UNI697	0	0	2	5	1	0	1	1	2	0	9	1	0	0	0	0	0	0	0	3	1	0	1	0	1	0	2	0	0	0	1	0	0	4	0	0	0	0	2	0	4	0	0	0	0	0	0	0	0
UNI194	0	0	2	7	1	0	0	1	0	0	8	5	0	0	0	0	0	0	1	3	0	0	0	1	0	0	2	0	0	0	0	2	0	1	0	0	0	0	0	0	5	0	0	0	0	5	0	0	0
UNI937	4	3	3	156	10	10	1	12	0	0	0	157	2	0	0	0	0	0	0	0	22	0	36	18	2	0	16	0	0	0	2	7	0	2	0	0	0	40	5	0	25	27	0	9	0	0	0	0	0
UNI63	0	3	8	26	10	1	1	1	1	0	2	1	3	1	3	4	0	0	3	6	1	0	2	0	1	1	3	0	3	0	1	2	3	3	0	14	0	6	1	0	0	3	0	1	0	2	7	0	0
UNI710	1	7	1	12	31	13	2	0	2	1	3	2	2	5	6	3	4	0	6	6	9	1	0	0	3	0	5	2	13	0	5	7	11	7	1	5	0	16	3	0	0	2	0	0	0	10	0	0	0
UNI275	0	0	0	1	0	0	0	0	0	0	0	0	0	0	0	0	0	0	0	0	0	0	0	0	0	0	0	0	0	0	0	0	0	0	0	0	0	0	0	0	0	1	0	0	0	0	0	0	0
UNI214	0	8	3	150	13	21	1	7	3	8	0	193	5	0	39	50	120	0	23	34	49	0	1	74	8	86	17	0	0	60	7	5	0	15	0	0	0	166	7	0	1	0	4	0	0	13	0	0	0
UNI1471	5	17	35	162	78	1	1	1	1	0	34	3	2	3	39	13	1	0	41	52	9	6	8	2	1	0	12	2	6	0	7	25	2	13	0	4	0	16	3	0	2	0	1	0	0	5	1	0	0
UNI1699	0	0	2	1	0	0	0	0	0	0	1	0	0	0	0	0	0	0	0	0	0	0	0	0	0	0	0	0	0	0	1	0	0	0	0	0	0	0	1	0	0	0	0	0	0	0	0	0	0
UNI1581	0	0	0	0	0	0	0	0	0	1	6	4	0	0	1	0	0	0	0	1	0	0	4	0	0	0	0	0	1	0	0	1	0	0	0	0	0	0	0	0	0	0	0	0	0	1	0	0	0
UNI418	0	0	0	2	0	1	0	0	0	0	4	16	0	0	0	3	1	0	0	1	0	0	1	0	1	0	0	2	0	0	0	2	0	1	0	0	0	0	0	0	0	0	0	0	0	3	0	0	0
UNI1136	0	0	3	9	7	0	0	0	1	0	3	3	0	0	0	0	1	0	0	3	1	0	0	0	1	0	0	2	0	0	2	5	0	2	0	0	0	0	0	1	0	0	0	0	0	1	0	0	0
UNI666	0	0	1	8	2	0	0	0	0	0	9	0	0	0	1	1	0	0	0	1	0	0	4	0	0	0	2	0	3	0	0	4	0	1	0	0	0	0	1	0	0	0	0	0	0	0	0	0	0
UNI1617	0	0	0	6	11	0	0	0	0	0	0	0	0	0	0	0	0	0	0	0	0	0	0	0	0	0	1	0	0	0	2	0	5	1	0	0	0	0	0	0	0	0	1	0	0	0	0	0	0
UNI763	0	0	0	2	1	0	0	0	0	0	0	11	0	0	0	0	0	0	0	1	0	0	0	0	0	0	1	0	0	0	0	0	0	0	0	0	0	0	0	0	0	0	0	0	0	0	0	0	0
UNI1360	0	1	0	2	0	1	0	0	0	0	0	1	0	0	0	0	0	0	0	0	1	0	0	0	0	0	0	0	0	0	1	0	0	0	0	0	0	0	0	0	0	0	0	0	0	0	0	0	0
UNI1411	0	0	0	1	0	0	0	0	0	0	0	0	0	0	0	0	0	0	0	0	0	0	0	0	0	0	0	0	0	0	0	0	0	0	0	0	0	0	0	0	0	0	0	0	0	0	0	0	0
UNI627	9	0	2	115	2	0	0	4	0	0	9	1	0	0	0	0	0	0	1	117	0	0	9	0	0	0	1	0	1	0	2	99	0	0	0	4	0	7	1	0	1	0	0	0	0	0	0	0	0
UNI902	99	6	4	826	12	2	3	23	1	0	57	7	3	1	7	5	4	0	17	1066	5	0	37	0	6	0	13	0	9	0	3	1007	4	13	0	2	0	10	26	0	2	2	0	1	0	2	0	0	0
UNI171	0	0	4	11	11	1	0	0	0	0	10	10	0	0	3	3	2	0	2	4	2	0	3	0	0	0	3	3	0	0	1	9	0	4	0	0	0	8	0	0	1	0	0	1	0	0	0	0	0
UNI105	146	4	3	650	6	7	2	18	0	0	25	2	1	1	5	1	1	0	13	1495	3	2	16	0	1	0	5	0	5	0	3	1332	3	4	0	0	0	7	33	0	1	0	1	1	0	1	0	1	0
UNI174	1	5	6	72	32	6	1	0	1	0	8	13	0	1	9	13	13	7	17	17	0	1	24	4	3	0	4	0	2	0	6	16	25	3	1	0	0	10	1	8	2	0	0	0	0	6	0	0	0
UNI1153	21	1	5	101	1	0	3	5	1	0	1	0	0	0	0	0	0	0	4	120	0	0	3	0	0	0	1	0	3	0	0	117	0	0	0	0	0	0	7	0	1	0	0	0	0	0	0	0	0
UNI170	0	0	0	4	2	0	0	0	0	0	0	1	0	0	0	0	0	0	1	0	0	0	1	0	0	0	0	0	0	0	0	1	0	0	0	0	0	0	0	0	0	0	0	0	0	0	0	0	0
UNI651	0	0	0	6	0	0	2	2	0	0	0	13	0	1	0	0	0	0	0	0	0	0	1	3	0	0	0	0	0	0	1	1	0	0	0	0	0	0	3	0	0	0	0	0	0	0	0	0	0
UNI585	0	1	1	5	6	0	0	0	0	0	1	1	0	0	1	1	0	0	2	6	1	0	1	0	0	0	0	0	0	0	0	0	1	0	0	2	0	1	0	0	0	0	0	0	0	0	0	0	0
UNI565	0	0	0	1	0	0	0	0	0	0	0	1	0	0	0	0	0	0	0	0	0	0	0	0	0	0	0	0	0	0	0	1	0	0	0	0	0	0	0	0	0	0	0	0	0	0	0	0	0
UNI125	0	0	0	1	4	0	0	0	0	0	0	0	0	1	21	128	23	9	19	9	1	3	0	0	0	116	1	44	331	0	0	0	14	2	5	0	106	0	0	0	0	38	0	0	0	0	1	301	23
UNI301	4	15	53	61	46	7	7	2	23	3	0	1	2	0	1	2	6	0	24	7	9	11	3	4	10	4	11	1	1	0	2	2	15	11	0	1	0	15	1	0	8	3	1	1	1	1	1	0	0
UNI1305	0	0	0	1	1	1	0	0	0	0	0	0	0	0	0	0	1	0	0	1	0	0	0	0	0	0	0	0	0	0	0	0	0	0	0	0	0	0	0	0	0	0	0	0	0	0	0	0	0
UNI395	3	1	14	48	19	9	6	4	2	0	0	28	6	0	0	0	0	0	0	3	31	12	0	3	14	131	8	0	0	0	0	5	0	3	0	123	0	34	2	0	0	26	2	0	0	0	0	0	0
UNI306	1	2	8	10	5	0	2	2	5	0	1	1	2	0	1	0	2	0	9	0	0	1	1	0	3	0	1	0	0	0	0	4	1	0	0	0	0	0	0	0	2	1	0	0	0	0	0	0	0
UNI871	0	1	4	6	4	1	0	0	1	0	1	0	0	0	1	0	0	0	2	2	1	0	0	0	0	73	0	0	0	0	0	0	0	0	0	1	0	1	0	0	0	1	0	0	0	0	0	0	0
UNI61	61	32	201	549	68	67	38	20	109	15	69	53	51	4	58	72	30	0	153	81	36	61	99	47	70	0	50	0	35	0	12	67	66	24	0	95	0	121	12	41	44	14	15	20	0	4	0	0	0
UNI317	0	0	0	4	0	2	0	0	0	0	0	0	0	0	0	0	0	0	0	0	2	0	0	0	2	0	1	0	0	0	0	0	0	0	0	1	0	0	0	1	4	0	0	0	0	0	0	0	0
UNI257	2	0	9	17	6	3	2	1	7	0	1	1	1	0	3	1	0	0	5	1	0	1	5	1	4	0	1	0	0	0	1	5	1	0	0	1	0	4	0	0	3	0	1	1	0	0	0	0	0
UNI31	204	206	1125	1621	905	360	190	103	675	65	245	249	354	21	89	298	239	0	406	347	166	189	318	163	528	490	214	2	238	1	100	234	428	225	6	6	0	609	89	384	250	53	68	66	36	32	0	0	0
UNI579	0	0	5	6	6	0	0	0	0	1	0	0	0	0	1	0	0	0	2	0	1	0	0	0	1	0	1	0	0	0	0	0	2	1	0	0	0	2	0	0	0	0	0	1	0	0	0	0	0
UNI1355	3	2	6	45	14	0	2	0	8	1	1	1	1	1	8	41	1	0	11	14	4	0	0	0	3	1	3	3	2	3	0	3	1	2	0	1	0	3	1	0	3	0	0	1	0	0	1	0	0
UNI619	0	0	0	0	0	0	0	0	0	0	0	0	0	0	0	0	0	0	0	0	0	0	0	1	0	0	2	0	0	0	0	0	5	0	0	0	0	0	0	0	0	0	0	0	0	0	0	0	0
UNI536	5	1	2	6	2	0	0	1	0	0	0	1	4	0	2	0	1	0	2	2	1	1	1	1	1	0	0	0	0	0	0	0	5	0	0	0	0	0	2	0	1	1	0	0	1	0	0	0	0
UNI1678	0	0	1	2	0	1	0	0	3	0	0	0	1	0	0	0	1	0	0	0	1	0	0	0	1	0	0	0	0	0	0	0	1	0	0	0	0	0	0	0	0	0	0	1	0	0	0	0	0
UNI347	0	1	0	2	5	5	1	0	1	6	0	0	3	0	3	3	6	0	3	7	7	8	0	2	7	0	6	0	0	18	0	0	42	0	0	0	0	1	1	0	1	4	3	2	0	1	1	0	0
UNI515	180	3	11	517	7	2	3	12	9	0	6	0	10	0	1	3	2	0	9	520	2	0	25	1	17	0	0	0	8	0	0	335	1	3	0	0	0	10	16	0	10	1	1	4	3	0	0	0	0
UNI218	2	0	7	16	4	1	0	1	5	1	0	0	1	1	0	1	0	0	4	2	0	2	0	0	1	0	0	0	0	0	0	2	1	1	0	0	0	2	1	0	1	1	0	0	0	0	0	0	0
UNI89	4	3	8	32	3	2	0	3	7	0	10	1	4	0	0	2	1	0	10	7	1	0	4	3	4	0	2	0	3	0	2	5	1	0	0	0	0	3	0	4	1	1	1	2	0	0	0	0	0
UNI445	0	0	1	0	0	0	0	0	0	0	0	0	0	0	0	0	0	0	0	0	0	0	0	0	1	0	0	0	0	0	0	0	1	0	0	0	0	0	0	0	1	0	0	0	0	0	0	0	0
UNI227	17	14	110	157	76	16	17	1	36	4	3	4	12	1	7	2	11	0	41	17	13	4	5	5	20	9	15	0	14	0	5	7	11	9	0	0	0	25	2	0	7	1	1	3	1	1	0	0	0
UNI78	29	31	146	288	184	54	24	9	86	23	1	8	27	8	14	7	24	0	123	53	83	13	7	20	53	42	26	0	32	2	6	23	75	44	3	5	0	63	10	0	18	22	3	10	1	8	42	0	0
UNI79	1	2	14	21	14	6	1	2	7	2	1	1	2	0	1	0	2	0	11	5	6	2	1	0	11	2	3	0	3	0	1	1	5	2	0	1	0	3	3	0	1	4	2	0	0	1	2	0	0
UNI96	0	1	0	1	3	1	0	0	2	0	0	0	0	0	0	0	1	0	0	0	1	0	0	0	1	0	0	0	0	0	0	0	3	0	0	0	0	0	0	0	0	0	1	0	0	0	1	0	0
UNI430	0	0	0	0	0	0	0	0	0	0	0	0	0	0	0	0	0	0	1	0	0	0	0	0	0	0	0	0	0	0	0	0	1	0	0	0	0	0	0	0	0	0	0	0	0	0	0	0	0
UNI737	1	0	0	1	2	1	0	1	0	0	0	0	1	0	0	0	0	0	1	0	0	0	1	0	1	0	1	0	0	0	0	0	1	0	0	0	0	1	0	0	0	0	0	0	0	0	0	0	0
UNI588	0	1	0	1	0	0	0	0	0	0	0	0	0	0	0	0	0	0	0	0	0	0	0	0	1	0	0	0	0	0	0	3	0	0	0	0	0	0	0	0	0	0	1	0	0	0	0	0	0
UNI488	2	0	14	21	2	2	0	0	5	0	4	0	1	0	0	0	0	0	5	0	0	0	0	1	4	0	2	0	0	0	0	3	0	1	0	10	0	3	0	0	2	0	1	1	0	0	0	0	0
UNI34	52	37	244	420	121	68	25	16	164	5	23	14	95	1	13	21	15	0	139	41	41	21	16	20	112	0	41	0	24	0	9	34	92	45	2	7	0	95	14	0	29	23	20	15	8	6	0	0	0
UNI49	1	3	23	26	6	9	2	0	16	0	0	0	6	0	0	0	2	0	14	2	1	0	0	1	9	0	7	0	0	0	1	2	2	10	0	0	0	1	0	0	6	1	0	0	0	0	0	0	0
UNI480	3	0	14	19	10	1	0	1	3	0	1	0	1	0	0	0	1	0	3	3	1	1	0	0	4	29	3	0	0	0	0	1	0	0	0	7	0	4	1	0	0	4	0	1	0	0	0	0	0
UNI1295	0	1	1	2	2	0	0	0	1	0	0	0	0	0	0	0	1	0	0	0	0	0	0	0	0	1	0	0	0	0	0	0	0	0	0	0	0	1	0	0	0	0	0	0	0	0	0	0	0
UNI15	368	335	1984	3800	2497	1049	285	274	1258	366	354	183	660	181	417	394	506	1	1676	990	699	423	392	332	1007	133	426	247	387	217	197	528	878	555	48	231	0	1463	230	4	383	404	183	160	84	164	321	0	1
UNI52	1	2	7	21	10	4	2	1	7	1	0	0	5	0	2	5	9	0	10	9	7	12	9	2	4	0	1	0	0	12	1	1	14	0	1	0	0	6	0	0	1	9	3	2	0	0	0	0	0
UNI909	0	0	0	0	0	0	0	0	0	0	0	1	0	0	0	0	0	0	0	0	0	0	0	0	0	0	0	0	0	0	0	0	0	0	0	1	0	2	0	0	0	0	0	0	0	0	0	0	0
UNI12	367	526	1555	2519	2733	1086	646	157	814	447	55	281	273	54	302	172	513	0	1870	712	1454	233	279	254	627	428	385	25	1321	0	374	309	1380	757	96	79	1	1459	194	0	370	354	171	157	113	253	928	0	0
UNI67	0	3	9	13	13	5	1	1	12	2	0	1	1	0	0	0	1	0	10	1	7	0	0	1	4	3	3	0	4	0	0	0	3	3	0	0	0	8	1	0	3	2	1	1	0	0	2	0	0
UNI341	0	0	0	0	0	0	0	0	1	0	0	0	0	0	1	0	0	0	0	0	0	1	0	0	0	0	0	0	0	0	0	0	0	0	0	0	0	0	0	0	0	2	0	0	0	0	0	0	0
UNI205	4	7	46	38	48	5	4	4	20	0	1	0	7	0	0	0	0	0	5	7	6	3	2	2	9	6	5	0	1	0	1	0	6	8	0	0	0	6	1	0	2	4	1	0	0	0	0	0	0
UNI617	0	0	2	11	2	0	0	0	1	0	0	0	2	0	0	0	0	1	1	1	8	0	0	1	3	0	0	0	0	0	0	0	0	0	0	0	0	39	0	0	0	1	0	0	0	0	1	0	2
UNI711	2	0	17	14	4	2	0	0	7	0	0	1	6	0	0	0	0	0	1	1	0	0	1	0	1	0	1	0	0	0	0	0	0	0	0	0	0	3	1	0	1	1	0	0	0	0	0	0	0
UNI324	8	4	19	32	15	6	6	3	7	1	1	7	3	0	6	6	7	0	7	19	4	7	13	0	3	1	1	0	0	0	0	12	7	2	0	3	0	7	4	1	4	0	2	0	0	1	1	0	0
UNI1143	1	1	1	1	1	1	0	1	3	0	0	0	0	0	0	0	1	0	0	0	1	0	2	0	2	0	2	0	0	0	0	0	0	1	0	0	0	1	0	0	1	0	0	1	0	0	0	0	0
UNI1431	1	0	0	1	0	2	0	0	0	0	0	0	0	0	0	0	1	0	0	3	0	1	0	0	0	0	1	0	0	0	0	0	1	0	0	0	0	0	0	0	0	0	0	0	0	0	0	0	0
UNI624	0	0	2	0	1	0	0	0	0	0	0	0	0	0	0	0	0	0	0	0	0	0	0	0	0	0	1	0	0	0	0	0	0	0	0	0	0	0	0	0	0	0	0	0	0	0	0	0	0
UNI403	0	0	0	0	0	0	0	0	2	0	0	0	0	0	0	0	0	0	0	1	0	0	0	0	1	0	1	0	0	0	0	0	0	0	0	0	0	0	0	0	0	0	0	0	0	0	0	0	0
UNI1515	3	0	1	10	0	0	0	1	0	0	0	0	0	0	0	0	0	0	0	5	0	0	1	0	0	0	0	0	0	0	0	3	0	0	0	0	0	0	0	0	0	0	0	0	0	0	0	0	0
UNI299	477	2	12	1281	36	16	7	24	15	0	29	13	14	1	0	0	44	0	19	1831	25	0	60	0	23	0	16	0	1	0	2	1792	3	27	2	0	0	24	23	0	9	0	0	6	1	3	0	0	0
UNI4	6241	34	38	5808	71	100	102	266	33	0	145	57	60	37	28	30	85	0	271	19669	58	8	608	21	144	10	73	7	272	1	58	18256	64	86	8	6	1	200	563	5	105	54	12	52	143	23	0	1	0
UNI255	28	0	1	133	2	3	1	1	1	0	1	0	0	0	0	0	0	0	4	187	0	0	3	0	1	0	1	0	0	0	0	168	0	1	0	0	0	4	4	0	1	0	0	1	0	0	0	0	0
UNI867	456	5	10	1020	9	9	12	39	3	0	5	2	5	1	1	0	6	0	36	1317	9	2	20	1	13	1	13	0	13	0	9	780	5	8	1	0	0	10	33	0	10	4	1	8	12	3	0	0	0
UNI153	10	0	0	65	2	1	0	0	2	0	2	2	3	0	0	0	2	0	3	12	2	0	1	0	2	0	2	0	0	0	0	8	1	0	0	0	0	4	2	0	1	0	0	2	0	1	0	0	0
UNI1010	840	5	9	1247	12	27	9	35	4	0	32	3	11	3	4	5	7	0	43	3099	11	1	63	1	10	0	14	1	7	0	8	2416	11	19	0	0	0	28	56	0	7	12	1	9	16	2	0	0	0
UNI1341	92	3	0	90	0	3	1	3	2	0	4	0	5	0	1	0	2	0	4	157	3	0	8	0	1	0	1	0	4	0	1	141	2	1	0	0	0	0	9	0	3	4	0	0	3	2	0	0	0
UNI1682	215	2	3	389	4	3	3	7	0	0	6	1	2	0	1	2	1	0	9	513	0	1	30	1	8	0	3	0	2	0	3	399	0	1	0	0	0	3	15	0	3	3	0	0	0	2	0	0	0
UNI814	71	2	1	58	1	8	4	14	2	0	1	0	4	0	0	0	3	0	4	149	3	0	2	1	9	0	3	0	4	0	1	165	4	1	0	0	0	5	12	0	2	3	1	1	4	1	0	0	0
UNI335	469	4	5	1316	6	3	3	39	0	0	46	8	4	4	11	2	2	0	24	3169	6	0	63	1	4	0	10	1	8	0	3	3530	4	9	0	0	0	9	50	0	4	0	0	2	1	2	0	0	0
UNI16	14	0	0	24	0	0	0	2	0	0	1	0	0	1	0	0	1	0	0	38	1	0	4	1	0	0	0	0	3	0	0	38	0	0	0	0	0	1	1	0	0	0	1	1	0	0	0	0	0
UNI1043	20	1	0	25	0	0	1	2	0	0	0	0	1	0	1	0	1	0	2	55	0	0	3	0	1	0	0	0	2	0	0	37	0	0	0	0	0	2	2	0	0	0	0	0	0	0	0	0	0
UNI1201	19	0	1	50	1	0	1	0	0	0	0	0	1	0	1	0	0	0	2	27	0	0	3	0	1	0	0	0	1	0	0	20	1	0	0	0	0	2	1	0	2	0	0	1	0	1	0	0	0
UNI1350	37	0	0	119	0	1	0	5	0	0	0	1	1	1	0	0	1	0	3	115	1	0	3	0	2	0	1	0	0	0	0	82	1	3	0	0	0	3	5	0	5	0	0	0	0	0	0	0	0
UNI378	9	0	1	36	3	0	0	1	0	0	0	2	0	0	0	0	5	0	0	28	0	0	4	0	3	0	0	0	0	0	0	34	0	0	0	0	0	0	0	0	0	0	0	0	0	1	0	0	0
UNI1375	51	0	0	153	0	0	0	1	0	0	0	0	1	0	1	0	0	0	0	125	0	0	0	1	0	0	1	0	0	0	0	104	0	0	0	0	0	0	1	0	0	0	0	0	0	0	0	0	0
UNI535	15	1	1	92	1	1	0	4	0	0	7	1	2	0	1	0	0	0	1	184	1	0	17	0	0	0	0	0	3	0	2	223	0	1	0	0	0	2	10	0	0	0	0	0	0	0	0	0	0
UNI1503	7	0	2	37	4	0	0	0	1	0	0	0	0	0	0	0	0	0	0	22	0	0	1	0	0	0	1	0	0	0	0	23	0	2	0	0	0	1	0	0	0	0	0	0	0	0	0	0	0
UNI1694	92	0	0	52	0	1	0	1	0	0	0	0	0	0	0	0	0	0	0	297	0	0	0	0	1	0	0	0	1	0	0	188	0	0	0	0	0	0	5	0	0	0	0	1	0	0	0	0	0
UNI860	10	0	0	6	0	0	0	0	0	0	0	0	0	0	0	0	0	0	0	26	0	0	0	0	0	0	0	0	0	0	0	27	0	0	0	0	0	0	0	0	0	0	0	0	0	0	0	0	0
UNI521	36	0	0	49	2	0	0	1	0	0	1	0	1	0	0	0	1	0	1	61	2	0	1	0	0	0	0	0	0	0	0	48	0	2	0	0	0	0	3	0	1	0	0	0	0	0	0	0	0
UNI1599	3	0	0	2	0	0	0	0	0	0	1	0	0	0	0	0	0	0	0	9	1	0	1	0	0	0	0	0	0	0	0	8	0	0	0	0	0	0	1	0	0	0	0	0	0	0	0	0	0
UNI1152	3	0	0	5	0	0	0	0	0	0	0	0	0	0	0	0	0	0	0	4	0	0	0	0	0	0	0	0	0	0	0	1	0	0	0	0	0	0	0	0	0	0	0	0	0	0	0	0	0
UNI841	1	0	0	2	0	0	0	0	0	0	0	0	0	0	0	0	0	0	0	5	0	0	0	0	0	0	0	0	0	0	0	4	0	0	0	0	0	0	0	0	0	0	0	0	0	0	0	0	0
UNI1339	0	0	0	0	0	0	0	0	0	0	0	0	0	0	0	0	0	0	0	4	0	0	0	0	0	0	0	0	0	0	0	2	0	0	0	0	0	0	0	0	0	0	0	0	0	0	0	0	0
UNI702	0	0	0	1	0	0	0	0	0	0	0	0	0	0	0	0	0	0	0	4	0	0	0	0	0	0	0	0	0	0	0	3	0	0	0	0	0	0	0	0	0	0	0	0	0	0	0	0	0
UNI1286	0	0	0	0	0	0	0	0	0	0	0	0	0	0	0	0	0	0	0	4	0	0	0	0	0	0	0	0	0	0	0	0	0	0	0	0	0	0	0	0	0	0	0	0	0	0	0	0	0
UNI1058	45	0	1	39	1	5	3	5	2	0	2	0	4	0	0	0	4	0	3	94	0	0	3	0	6	0	2	0	4	0	0	64	0	0	0	0	0	4	7	0	0	1	2	2	2	0	0	0	0
UNI537	0	0	0	0	0	1	0	0	3	0	0	0	2	0	0	0	0	0	0	0	0	3	0	2	0	0	0	0	0	0	0	0	20	1	0	0	0	0	1	0	0	0	8	0	0	0	0	0	0
UNI766	0	0	0	0	0	0	0	0	0	0	0	0	0	0	0	0	0	0	0	0	0	0	0	0	0	0	0	0	0	0	0	0	0	0	0	0	0	0	0	0	0	0	0	0	0	0	0	0	0
UNI1697	0	0	0	0	0	2	0	0	0	0	0	0	0	0	0	0	0	0	0	0	1	0	0	0	0	0	0	0	0	0	0	0	0	0	0	0	0	30	0	0	0	0	0	0	0	0	0	0	0
UNI1498	0	0	0	0	0	4	0	0	2	0	0	0	0	0	0	0	23	0	0	0	0	0	0	0	0	0	0	0	0	0	0	0	0	0	0	0	0	0	1	0	0	0	19	0	0	0	0	0	0
UNI1578	0	0	0	0	0	1	0	0	0	0	0	0	0	0	0	0	10	0	0	0	0	0	0	0	0	0	0	0	0	0	0	0	0	0	0	0	0	0	0	0	0	0	3	0	0	0	0	0	0
UNI602	0	0	0	0	0	0	0	0	0	0	0	0	0	0	0	0	0	0	0	0	0	0	0	0	0	0	0	0	0	0	0	0	0	0	0	0	0	0	0	0	0	0	0	0	0	0	0	0	0
UNI564	0	0	0	0	0	0	1	0	0	0	0	0	0	0	3	0	0	0	0	0	0	0	0	0	0	0	1	0	0	0	0	0	5	9	0	0	0	0	0	0	0	0	2	2	0	4	0	0	0
UNI1424	0	0	0	0	0	0	0	0	0	0	0	0	0	0	0	0	0	0	0	0	0	0	0	0	0	0	0	0	0	0	0	0	0	0	0	0	0	0	0	0	0	0	0	0	0	0	0	0	0
UNI739	0	0	0	0	0	0	0	0	0	0	0	0	0	0	0	0	0	0	0	0	2	0	0	0	0	0	0	0	0	0	0	0	0	0	0	0	0	79	0	0	8	0	0	0	0	1	0	0	0
UNI95	1	2	2	9	17	16	4	1	1	0	1	0	2	92	0	0	351	0	0	0	17	13	0	3	2	2	5	2	277	1	22	8	32	50	0	140	0	236	16	58	3	0	14	6	0	6	1	0	0
UNI1183	0	0	0	0	0	0	0	0	0	0	0	0	0	0	0	0	0	0	0	0	1	0	0	0	0	0	0	0	0	0	1	0	0	0	0	0	0	0	0	0	2	0	0	2	0	0	0	0	0
UNI1074	0	0	0	0	0	0	0	0	1	0	0	0	0	0	0	0	0	0	0	0	11	0	0	0	0	0	2	0	0	0	0	0	0	0	0	0	0	57	0	0	0	0	0	0	0	0	0	0	0
UNI110	0	0	0	0	0	0	0	0	0	0	0	0	0	22	0	0	0	0	0	0	0	0	0	0	0	0	0	0	2	1	0	0	0	0	0	0	3	0	0	0	0	0	0	0	0	0	1316	3	0
UNI13	0	0	0	3	0	1	1	0	0	52	20	35	0	68	53	726	130	482	4	32	1	15	0	47	0	460	7	608	744	888	7	0	9	4	7	304	2786	119	0	0	0	79	4	1	0	14	3688	3307	521
UNI362	4	0	0	14	0	0	2	0	1	0	16	0	2	0	0	13	0	0	0	0	17	0	0	0	2	119	0	0	146	0	2	0	0	11	0	1	0	0	2	0	0	0	10	0	0	0	0	0	0
UNI569	0	1	1	7	0	3	1	0	1	0	0	0	0	38	0	1	0	0	0	1	0	0	0	5	2	3	0	0	3	2	0	0	0	0	0	0	0	0	2	0	0	0	199	0	0	1	2	0	0
UNI1439	0	0	0	0	0	0	0	0	0	0	0	0	0	9	0	0	3	0	0	0	0	0	0	0	0	0	0	0	2	0	0	0	0	1	0	1	0	1	0	0	0	0	0	0	0	0	1	0	0
UNI941	0	0	0	0	0	0	0	0	0	0	0	82	0	0	0	0	0	0	0	0	0	0	0	0	0	0	0	0	0	0	0	0	0	0	0	0	0	0	0	0	0	0	0	0	0	0	0	0	0
UNI1135	0	0	0	1	0	0	0	0	0	0	0	0	0	0	0	0	0	0	0	0	0	0	0	0	0	0	0	0	0	0	0	0	0	0	0	0	0	0	0	0	0	0	0	0	0	0	0	0	0
UNI809	0	1	0	0	0	7	0	0	1	0	0	0	0	1	0	0	0	0	0	0	1	0	0	0	0	0	2	0	0	0	0	0	0	2	0	0	0	0	0	0	0	0	40	0	0	0	0	0	0
UNI207	0	1	0	2	0	1	0	0	0	2	1	2	0	0	0	0	0	0	0	0	1	0	0	0	0	0	0	0	0	0	0	0	2	0	0	0	0	0	1	0	2	3	1	0	0	0	0	0	0
UNI203	2	0	3	26	0	13	2	0	7	22	0	0	5	0	0	247	16	0	0	0	49	0	0	0	7	0	7	0	0	0	0	8	54	4	9	0	0	38	2	0	8	0	11	0	0	1	0	374	0
UNI175	26	27	23	106	244	80	6	6	20	21	36	25	17	0	0	37	59	0	53	31	85	0	0	8	42	169	16	0	22	332	12	7	54	5	14	3	0	239	11	0	67	11	36	3	387	27	0	0	8
UNI842	0	0	0	0	0	0	0	0	0	0	0	0	0	0	0	0	1	0	1	0	0	0	0	0	0	0	0	0	0	0	1	0	0	0	0	0	0	0	0	0	0	0	0	0	0	0	0	0	0
UNI984	3	0	2	1	8	7	0	1	6	1	0	0	1	0	0	0	0	0	8	0	4	0	0	2	1	0	0	0	0	2	0	6	0	7	0	0	0	58	0	0	3	0	2	0	11	1	0	0	0
UNI282	0	0	0	5	3	2	1	0	0	0	1	0	0	0	0	4	0	0	3	0	0	0	0	0	1	0	1	0	0	0	0	1	1	0	0	0	0	4	0	0	2	0	2	0	1	0	0	0	0
UNI1585	0	0	0	1	0	1	0	0	0	0	0	0	0	0	0	0	0	0	0	1	0	0	0	0	0	0	0	0	0	0	0	0	0	0	0	0	0	0	0	0	0	0	0	0	0	0	0	0	0
UNI701	0	0	0	1	1	2	0	0	1	0	0	0	0	0	0	0	0	0	0	0	0	0	0	0	0	0	0	0	0	0	0	0	1	0	0	0	0	4	0	0	0	0	1	0	0	0	0	0	0
UNI181	2	3	5	8	24	11	0	0	0	2	4	0	0	0	0	6	6	0	4	4	4	0	0	1	5	0	1	0	0	3	0	0	6	1	3	0	0	26	3	0	5	0	4	0	18	3	0	0	0
UNI1528	0	0	0	0	0	0	0	0	0	0	0	0	0	43	0	1	0	4	0	0	0	0	0	0	0	23	0	0	0	4	0	2	0	0	0	0	13	0	0	0	0	0	1	0	0	0	14	0	1
UNI895	0	0	0	0	0	0	0	0	0	0	0	0	0	0	0	5	0	5	0	0	0	1	0	0	0	0	0	0	2	6	0	0	0	0	0	0	15	0	0	0	0	0	0	0	0	0	0	0	1
UNI142	0	0	0	0	0	5	0	0	0	1	0	0	0	0	1	239	10	201	19	1	0	11	0	0	0	59	3	0	66	101	5	0	0	0	0	0	290	1	0	0	0	0	0	0	0	0	0	0	37
UNI696	0	0	1	0	15	0	0	0	0	0	0	0	0	0	0	0	0	0	0	0	0	0	0	0	0	0	0	0	0	0	0	0	0	0	0	0	0	0	0	0	0	0	0	0	0	0	0	0	0
UNI1691	0	0	0	0	1	0	0	0	0	0	0	0	0	0	0	0	0	0	0	0	0	0	0	1	0	0	0	0	0	0	0	0	0	0	0	0	0	0	0	0	0	0	0	0	0	0	0	0	0
UNI1374	279	2	25	1277	22	4	15	38	18	0	13	3	14	0	1	3	14	0	54	687	20	0	33	2	27	3	16	0	10	0	2	360	9	13	0	0	0	22	31	0	19	3	4	5	9	0	0	0	0
UNI631	0	0	0	0	0	0	0	0	0	0	0	0	0	0	0	0	0	0	0	0	0	0	0	0	0	0	0	0	0	0	0	0	0	0	0	0	0	0	0	0	0	1	0	0	0	0	151	0	0
UNI795	0	0	0	0	0	0	0	0	1	0	0	0	1	0	0	0	0	0	0	6	0	0	0	0	0	0	0	1	0	0	0	0	0	1	0	114	0	0	1	0	2	0	3	0	0	0	0	0	1
UNI1141	0	0	0	0	0	0	0	0	0	0	0	0	0	0	0	0	0	0	0	0	0	2	0	0	0	0	0	0	48	0	0	0	0	0	0	0	0	0	0	0	0	0	0	0	0	0	0	0	0
UNI671	0	0	0	0	0	0	0	0	0	0	0	0	0	0	0	0	0	0	0	0	0	0	0	0	0	0	0	0	0	0	0	0	0	0	0	0	0	0	0	0	0	0	0	0	136	0	0	0	0
UNI1094	0	0	0	0	0	0	0	0	0	0	0	0	0	0	0	0	0	0	0	0	0	0	0	0	0	0	0	0	0	0	0	0	0	0	0	0	0	0	0	0	0	0	0	0	41	0	0	0	0
UNI256	0	0	0	0	0	0	0	0	0	0	0	20	0	0	14	0	0	0	0	0	0	0	0	18	0	0	6	0	0	0	0	0	0	0	7	6	0	0	0	0	0	0	0	0	0	4	0	0	0
UNI81	1	0	0	0	0	67	0	0	0	25	0	0	0	0	0	0	25	0	0	0	0	16	0	61	0	234	1	0	0	0	0	2	0	0	0	0	0	0	0	0	0	0	0	1	0	0	0	0	0
UNI228	0	0	0	0	0	0	0	0	0	0	0	0	0	0	0	0	0	0	0	0	0	0	0	0	0	0	0	0	0	0	0	0	0	0	0	0	0	0	0	0	0	0	0	0	0	0	0	0	0
UNI315	0	0	0	0	0	83	0	0	0	75	0	0	0	2	0	0	0	0	0	0	0	0	0	25	0	0	12	0	0	0	0	0	0	5	2	178	0	0	0	0	0	0	0	0	0	0	0	0	0
UNI14	0	0	0	0	0	14341	0	0	0	3	0	0	0	0	0	0	0	0	0	0	0	0	0	0	0	1	1	0	0	0	2	0	1	1	0	4	0	6	0	0	0	0	0	0	0	0	1	0	0
UNI1677	0	0	0	0	0	0	0	0	0	0	0	0	0	0	0	0	0	0	0	0	0	0	0	8	0	0	0	0	0	0	0	0	0	0	0	0	0	0	0	0	0	0	0	0	0	0	0	0	0
UNI191	23	4	3	25	0	48	1	3	19	0	0	0	14	0	0	0	0	0	170	5	11	0	0	0	10	0	16	1	2	0	6	12	144	4	0	258	0	0	8	0	30	0	0	0	0	0	0	0	1
UNI596	0	0	0	2	0	0	0	0	0	0	0	0	0	0	0	0	0	0	0	0	0	0	0	0	0	0	0	0	0	0	0	0	0	0	0	0	0	0	0	0	1	0	0	0	0	0	0	0	1
UNI1054	2	0	0	0	0	0	0	0	0	0	0	0	0	0	0	0	0	0	2	0	0	0	0	0	0	0	0	0	0	0	1	0	0	0	0	1	0	0	0	0	0	0	0	0	0	0	0	0	0
UNI1335	0	0	0	0	0	0	0	0	0	0	0	0	0	0	0	0	6	0	0	0	0	0	0	0	0	0	0	0	0	0	1	0	0	0	0	0	0	16	0	0	0	0	0	0	0	0	0	0	0
UNI813	0	0	0	0	0	0	0	0	0	0	0	0	0	112	0	0	0	0	0	0	0	0	0	0	0	0	0	0	0	0	0	0	0	0	0	0	0	0	0	0	0	0	0	0	0	0	0	0	0
UNI843	0	0	0	0	0	0	0	0	0	0	0	0	0	0	0	0	0	0	0	0	0	0	0	0	0	0	0	0	0	87	0	0	0	0	0	0	0	0	0	0	0	0	0	0	0	0	0	0	0
UNI1686	0	0	0	0	0	0	0	0	0	0	0	0	0	6	2	0	4	0	0	0	0	0	0	0	0	26	0	0	0	0	0	0	0	0	0	0	0	0	0	3	1	0	1	0	0	0	0	0	0
UNI280	5	17	5	33	71	175	6	8	18	53	1	65	13	72	12	0	231	0	24	15	138	15	47	55	47	37	20	1	25	0	16	12	341	11	0	0	5	42	11	0	13	147	3	17	0	23	2	0	0
UNI1002	2	9	3	1	60	170	3	0	11	5	2	0	16	51	2	0	136	0	7	6	59	4	7	37	49	1	7	2	35	0	8	1	219	12	2	0	6	35	0	0	3	124	1	6	0	8	1	0	0
UNI876	1	3	0	1	22	28	1	0	1	2	0	1	0	9	0	0	24	0	3	0	12	0	1	7	9	0	2	0	3	0	1	0	54	1	1	0	1	3	0	0	2	23	0	3	0	0	0	0	0
UNI351	0	0	0	0	0	0	0	0	0	3	0	0	0	124	0	0	0	0	0	0	0	10	0	0	0	99	0	0	0	0	0	0	0	0	0	98	0	0	0	0	0	1	0	0	55	0	0	0	2
UNI1327	0	0	0	0	0	0	0	0	0	0	0	0	0	1	0	0	0	0	0	0	0	0	0	0	0	2	0	0	0	0	0	0	0	0	0	2	0	0	0	0	0	0	0	0	0	0	0	0	0
UNI307	10	1	0	33	21	28	5	4	1	9	0	3	9	0	3	5	56	0	24	36	51	10	3	0	6	0	9	0	0	0	3	13	60	22	0	0	38	43	2	0	1	21	12	3	0	8	1	0	0
UNI810	0	0	0	0	0	1	0	0	0	0	0	0	0	0	0	0	0	0	1	1	1	0	0	0	0	0	0	0	0	0	0	0	0	0	0	0	0	1	0	0	0	0	0	0	0	0	0	0	0
UNI1163	0	1	0	2	0	16	3	0	2	0	0	0	2	0	0	0	1	0	0	0	0	0	0	0	1	0	2	0	0	0	0	0	1	0	0	0	0	0	0	0	0	0	6	0	0	1	0	0	0
UNI1222	0	0	0	0	0	0	0	0	0	0	0	0	0	0	0	0	0	0	0	0	0	0	0	3	0	0	0	0	0	0	0	0	0	0	0	21	0	0	0	0	0	0	0	0	0	0	53	0	0
UNI971	0	0	0	0	2	0	0	0	1	0	0	0	0	0	0	0	0	0	1	0	0	0	0	0	1	0	0	0	0	0	0	0	4	0	0	0	0	4	0	0	0	0	0	0	0	0	0	0	0
UNI382	0	0	0	0	2	2	0	0	3	0	0	0	3	0	0	0	0	0	2	0	1	1	0	0	6	0	0	0	1	0	0	2	1	0	0	0	0	0	1	1	0	6	0	0	0	0	0	0	0
UNI801	0	0	0	0	0	0	0	0	0	0	0	0	2	0	0	0	0	0	0	0	0	0	0	0	1	0	0	0	0	0	0	0	0	1	0	0	0	0	1	0	0	0	0	0	0	0	0	0	0
UNI687	0	0	0	0	0	0	0	0	0	0	0	0	1	0	0	0	1	0	0	0	0	0	0	0	0	0	0	0	0	0	0	0	0	0	0	0	0	0	0	0	0	0	0	0	0	0	0	0	0
UNI116	23	12	5	100	115	72	45	56	73	24	25	15	57	33	16	19	74	0	68	100	42	8	38	23	79	0	55	20	112	0	25	24	124	28	1	0	0	73	14	0	47	55	265	29	0	22	199	0	0
UNI846	2	2	0	6	24	19	3	2	6	0	0	0	2	0	1	0	0	0	40	12	2	0	26	0	8	0	0	0	0	0	0	1	45	13	0	4	0	27	7	0	10	0	2	1	0	3	0	0	0
UNI263	1	1	0	1	1	11	2	0	1	1	0	6	0	0	1	0	4	0	2	1	7	0	0	1	1	6	1	0	0	1	0	0	6	2	0	1	0	0	3	1	1	4	1	0	530	2	1	0	0
UNI1379	0	0	0	0	0	0	0	0	0	0	0	0	0	0	0	0	0	0	0	0	0	1	0	0	0	0	0	0	0	0	0	0	0	0	0	0	0	0	0	0	0	1	0	0	0	0	0	0	0
UNI1317	0	0	0	0	0	3	0	0	0	0	0	0	2	0	0	1	1	0	0	0	0	0	5	0	0	0	0	0	0	0	0	0	7	1	0	6	0	1	0	0	2	0	3	0	0	0	0	0	0
UNI471	1	0	0	3	2	0	0	0	1	1	1	1	2	0	0	0	2	0	0	2	2	0	0	1	1	0	1	0	3	0	1	2	0	0	0	0	0	1	1	0	2	0	2	0	0	1	2	0	0
UNI486	0	0	0	0	0	0	0	0	1	0	0	0	0	0	0	0	0	0	0	0	0	0	0	0	0	0	1	1	0	0	0	0	0	0	0	0	0	0	0	0	0	0	0	0	0	0	0	0	0
UNI915	4	2	1	7	22	1	0	1	5	0	0	0	0	0	0	0	0	0	14	9	12	0	0	0	7	0	6	0	0	35	0	3	4	3	0	38	0	0	14	0	19	0	0	0	0	5	0	0	2
UNI1026	0	0	0	1	0	0	0	0	0	0	0	0	1	0	0	0	0	0	0	0	0	0	0	0	0	1	0	0	0	0	0	0	0	1	0	0	0	0	0	0	0	0	0	0	3	1	0	0	0
UNI557	1	4	1	2	1	1	0	0	2	0	1	1	2	1	3	0	2	0	1	1	3	0	0	0	4	0	1	0	9	0	0	3	0	1	0	2	0	4	1	1	0	0	2	0	0	0	0	0	0
UNI849	0	0	0	0	0	1	0	0	0	0	0	0	0	0	0	0	0	0	0	0	0	0	0	0	0	0	0	0	0	0	0	1	0	0	0	0	0	0	0	0	0	0	0	0	0	0	0	0	0
UNI475	0	0	0	1	0	0	1	0	0	0	0	0	0	0	0	0	0	0	0	1	0	0	0	0	0	0	0	0	0	0	0	0	0	0	0	0	0	0	0	0	0	0	0	0	0	0	0	0	0
UNI239	2	1	6	12	16	26	3	1	26	0	1	3	23	1	1	2	17	0	28	11	21	1	2	1	35	0	8	0	27	2	2	5	17	1	1	10	1	18	7	4	7	8	5	5	12	8	2	0	0
UNI234	18	17	18	91	81	379	16	71	146	0	4	125	209	0	25	5	285	0	208	63	71	10	16	8	266	12	69	17	6	0	43	81	156	30	1	1	39	106	31	2	69	81	58	15	1	57	1	0	0
UNI321	0	0	2	3	12	21	4	0	2	0	0	3	8	0	1	0	6	0	6	0	11	0	0	1	17	0	5	0	2	0	1	0	26	2	0	2	1	10	2	0	11	19	8	1	0	7	3	0	0
UNI1032	2	0	2	5	2	13	0	0	3	0	0	0	2	1	6	0	2	0	10	7	3	0	0	0	4	0	1	0	0	0	1	0	24	1	0	0	0	0	0	0	0	3	0	1	1	0	0	0	0
UNI738	0	1	0	0	1	4	0	0	2	0	0	0	2	0	1	0	4	0	0	0	0	1	0	0	3	0	1	0	0	0	0	1	0	0	0	0	0	1	0	0	1	2	0	0	0	3	0	0	0
UNI407	0	0	0	0	0	0	0	0	1	0	0	0	0	0	0	0	0	0	2	2	0	0	0	0	0	0	0	0	0	0	0	0	0	0	0	1	0	0	0	0	1	1	1	0	0	0	0	0	0
UNI367	0	0	1	0	0	0	0	1	1	0	0	0	2	0	0	0	1	0	3	0	0	0	1	0	4	0	0	0	0	0	0	0	0	1	0	0	0	2	0	0	0	0	1	0	0	0	0	0	0
UNI334	0	1	0	1	0	2	0	3	2	0	0	0	0	0	0	0	0	0	8	1	0	0	0	0	1	0	0	0	0	0	0	0	1	1	0	0	0	1	0	0	0	0	0	0	0	0	0	0	0
UNI932	0	0	0	0	0	0	0	0	0	0	0	1	1	0	0	0	0	0	0	0	0	0	0	0	0	0	1	0	1	0	0	0	0	0	0	0	0	0	0	0	0	0	0	0	1	0	0	0	0
UNI1068	0	0	0	0	0	1	0	0	0	0	0	0	0	0	0	0	0	0	0	0	0	0	0	0	1	0	0	0	0	0	0	0	0	0	0	0	0	0	0	0	0	0	0	0	0	0	0	0	0
UNI724	0	0	0	0	0	0	0	0	0	0	0	0	0	0	0	0	0	0	0	0	0	0	0	0	0	0	0	0	0	0	0	0	0	0	0	1	0	0	0	0	0	0	0	0	0	0	0	0	0
UNI1380	0	0	0	0	0	0	0	0	0	0	0	0	1	0	0	0	1	0	0	0	0	0	0	0	0	0	0	0	0	0	0	0	0	0	0	0	0	0	1	0	0	0	0	0	0	0	0	0	0
UNI1507	0	0	0	0	0	1	0	0	0	0	0	0	0	0	0	0	0	0	2	0	0	0	0	0	0	0	1	0	0	0	0	0	0	0	0	0	0	0	0	0	0	0	0	0	0	0	0	0	0
UNI684	1	2	0	0	7	15	1	0	2	0	0	0	1	1	0	0	9	0	1	2	14	0	0	2	5	0	3	0	5	0	3	0	18	1	0	3	0	3	2	0	0	11	2	2	0	4	1	0	0
UNI308	0	0	0	0	16	41	2	0	6	0	0	1	0	0	3	0	28	22	19	2	24	0	0	5	11	0	1	0	50	63	4	0	29	5	1	27	25	10	3	0	8	39	1	2	1	12	108	0	0
UNI1086	0	0	0	0	1	4	0	0	0	0	0	0	0	0	1	0	0	0	2	1	3	0	0	0	0	0	0	0	0	1	0	0	3	0	0	0	0	0	1	0	0	1	0	0	0	1	1	0	0
UNI286	0	0	0	0	1	7	0	0	2	0	0	2	3	0	0	0	3	0	0	0	2	0	0	0	5	0	1	0	1	0	0	0	13	0	0	0	0	0	1	0	1	8	0	0	0	0	0	0	0
UNI636	0	0	0	0	1	0	0	0	0	0	0	0	0	0	0	0	1	0	0	0	3	0	0	0	1	0	0	0	0	0	0	0	1	0	0	0	0	1	0	0	0	1	1	0	0	0	0	0	0
UNI754	0	1	0	0	0	0	0	2	1	0	0	0	0	0	0	0	1	0	2	0	0	0	0	0	0	0	0	0	0	0	0	0	0	0	0	0	0	0	0	0	0	1	0	0	0	0	0	0	0
UNI156	15	22	7	58	113	281	16	14	71	1	20	15	57	47	32	4	144	0	77	42	83	29	1	12	70	30	35	0	127	23	13	16	66	23	13	111	0	84	20	5	49	67	37	16	1	37	0	0	0
UNI749	0	0	0	0	0	3	0	0	1	0	0	0	0	0	0	0	0	0	0	0	2	0	0	0	0	2	0	0	1	0	0	0	0	0	0	0	0	0	0	0	0	1	0	0	0	0	0	0	0
UNI384	0	0	2	0	12	7	1	0	8	0	0	0	6	1	0	0	3	0	8	2	8	0	0	2	10	0	0	0	9	0	0	2	9	2	0	0	0	11	2	0	3	5	1	2	0	0	0	0	0
UNI1097	0	0	0	0	1	0	0	0	0	0	0	0	0	0	0	0	0	0	0	0	0	0	0	0	1	0	1	0	0	0	0	0	0	0	0	0	0	0	0	0	0	0	0	0	0	0	0	0	0
UNI1271	0	0	0	0	1	0	0	0	0	0	0	0	0	0	0	0	0	0	0	0	0	0	0	0	0	0	0	0	1	0	0	0	0	0	0	0	0	0	0	0	0	0	0	0	0	0	0	0	0
UNI1207	3	1	1	1	3	53	2	1	8	0	0	1	6	1	1	0	6	0	2	0	4	0	0	1	16	0	11	0	1	0	0	2	4	3	1	2	0	1	6	0	4	14	7	1	0	1	0	0	0
UNI1072	2	1	0	5	1	3	0	0	1	0	1	0	1	0	0	0	1	0	2	1	4	0	0	1	1	0	0	0	1	0	1	3	3	0	0	1	0	1	0	0	0	4	0	1	0	2	0	0	0
UNI822	1	0	0	0	6	10	0	0	0	0	0	0	0	0	0	0	1	0	0	0	8	0	0	1	0	0	0	0	2	0	0	0	6	0	0	0	0	2	0	0	2	5	0	0	0	0	0	0	0
UNI98	8	20	7	11	206	446	52	4	22	0	1	6	18	6	27	0	130	0	78	20	163	47	3	129	66	2	34	16	114	13	36	13	159	48	13	70	0	83	30	0	77	87	18	21	32	98	3	1	1
UNI352	0	0	0	0	4	9	0	0	0	0	0	1	0	0	0	0	0	0	0	1	2	0	0	2	1	0	1	0	1	0	1	1	5	2	0	0	0	0	1	0	1	2	0	1	0	2	0	1	0
UNI979	1	0	1	0	0	2	0	5	1	0	0	0	1	0	0	0	1	0	18	0	2	0	0	0	1	0	9	0	1	0	2	0	2	0	0	0	0	23	4	0	0	0	2	0	0	0	0	0	0
UNI1210	1	2	0	6	14	30	0	0	5	0	0	0	4	0	0	0	3	0	14	0	13	0	2	0	5	2	2	0	4	17	2	1	19	4	0	4	0	4	2	0	1	6	1	0	2	3	0	0	0
UNI463	1	0	1	1	1	6	1	0	0	0	0	0	0	0	0	0	0	0	1	0	3	1	0	0	2	0	0	0	0	0	0	0	2	0	0	3	0	0	1	0	1	0	1	0	0	3	0	0	0
UNI968	0	0	0	0	1	0	0	0	0	0	0	0	0	0	0	0	0	0	0	0	0	0	0	0	0	0	0	0	0	0	0	0	0	0	0	0	0	0	0	0	0	0	0	1	0	0	0	0	0
UNI634	0	13	0	1	12	14	0	1	7	0	0	0	5	1	1	0	6	0	7	2	17	3	0	1	10	1	4	0	0	0	2	0	12	0	0	86	0	8	2	0	5	24	0	1	0	12	0	0	3
UNI446	0	2	0	0	2	7	1	0	3	0	1	0	3	8	2	0	1	0	2	2	10	0	0	1	2	1	1	0	1	0	0	1	5	0	0	4	0	3	2	0	4	4	3	0	0	3	0	1	0
UNI1611	0	0	0	0	0	0	0	0	0	0	0	0	0	0	0	0	2	0	0	0	0	0	0	0	0	0	0	0	0	0	0	0	1	0	0	0	0	0	0	0	0	1	0	0	0	0	0	0	0
UNI221	4	3	6	8	21	45	1	1	21	1	1	4	8	11	1	0	61	0	27	0	7	5	0	8	32	0	16	0	9	0	3	5	41	2	0	0	0	22	2	0	11	13	6	2	0	2	0	0	0
UNI1509	0	0	0	2	7	18	0	0	2	0	0	0	2	0	13	0	0	0	0	2	6	3	0	0	3	37	0	0	0	0	7	0	21	0	0	0	0	0	0	0	2	0	0	0	0	0	0	0	0
UNI267	6	5	1	12	8	59	6	7	17	0	3	19	12	0	5	0	107	0	26	1	15	14	0	0	18	0	12	1	0	0	6	2	23	6	0	0	1	16	4	0	6	15	21	3	0	4	0	0	0
UNI1332	0	0	0	0	0	0	0	0	0	0	0	0	0	0	0	0	8	0	0	0	1	0	0	16	1	0	0	0	1	0	1	0	0	0	0	0	0	1	0	0	0	0	3	0	0	0	0	0	0
UNI677	0	2	0	0	2	11	4	1	5	0	0	0	0	0	0	0	9	0	0	0	3	0	36	0	2	0	1	0	0	0	17	0	6	4	0	26	0	25	2	0	7	1	0	0	0	0	0	0	2
UNI294	0	0	0	0	1	2	0	0	0	0	0	0	0	0	0	0	6	0	2	0	0	1	0	0	0	0	0	0	0	0	0	0	3	0	0	0	0	0	1	0	0	1	1	0	0	0	0	0	0
UNI658	0	0	0	0	0	1	0	0	1	0	0	0	2	0	0	0	0	0	0	0	0	0	0	0	2	0	0	0	0	0	0	0	2	0	0	0	0	0	0	0	0	0	0	0	0	0	0	0	0
UNI1673	0	0	0	0	0	2	0	0	1	0	0	0	0	1	0	0	3	0	0	0	3	0	0	1	1	35	0	0	0	0	0	0	6	0	0	1	0	1	0	0	2	0	0	0	0	0	0	0	0
UNI751	0	0	0	0	0	0	0	0	0	1	0	0	0	1	1	0	2	0	1	0	0	0	0	0	1	0	0	0	0	0	0	1	0	0	0	0	0	2	0	0	0	0	0	0	0	0	0	0	0
UNI881	0	0	0	0	0	0	0	0	0	0	0	0	0	0	0	0	0	0	0	1	0	0	0	0	1	0	0	0	0	0	0	1	0	0	0	0	0	0	0	0	1	0	0	0	0	0	0	0	0
UNI785	1	0	0	3	0	22	1	1	1	0	0	0	1	0	0	0	0	0	9	2	2	0	0	6	3	0	1	0	0	0	0	3	0	0	0	0	0	0	5	0	1	0	2	0	0	3	0	0	0
UNI94	45	30	53	114	252	704	57	34	383	3	35	36	439	47	49	27	490	1	506	84	276	20	64	9	776	41	125	1	339	4	74	64	375	58	5	103	0	463	80	68	146	239	266	53	84	54	1	0	0
UNI57	17	19	76	84	201	151	21	18	171	7	21	3	228	1	21	36	140	0	288	69	250	5	47	4	331	0	45	14	51	0	34	58	214	17	0	125	0	207	44	3	38	63	527	17	3	38	1	94	0
UNI425	2	2	1	3	19	35	7	1	10	0	0	1	7	5	1	0	13	0	10	6	25	0	4	0	17	0	3	0	7	0	0	7	50	4	0	1	0	25	1	0	8	18	11	3	0	9	0	0	0
UNI35	0	4	4	3	32	69	5	0	4	4	1	0	7	12	1	0	49	0	9	4	57	3	3	14	18	0	5	3	3	0	3	2	101	6	0	0	0	17	1	0	2	48	4	0	0	9	1	0	0
UNI309	0	1	2	0	9	50	2	0	0	0	1	0	6	0	0	0	43	0	55	0	22	0	0	2	8	1	2	0	268	0	1	0	5	10	0	1	0	152	3	0	20	50	19	0	0	76	0	0	0
UNI1340	0	0	0	1	8	2	0	0	0	0	0	0	0	0	0	0	0	0	0	2	3	1	0	2	0	0	0	0	0	0	0	1	2	1	0	0	0	18	2	0	2	0	0	3	0	7	0	0	0
UNI1331	1	4	0	6	6	24	4	1	0	0	4	0	2	0	5	0	0	0	1	23	6	0	0	0	0	0	5	0	0	0	0	10	4	2	0	0	0	15	4	0	0	17	2	2	0	3	0	0	0
UNI533	2	2	5	0	15	10	1	0	3	0	0	11	4	0	6	0	0	0	10	6	2	0	0	4	10	0	3	0	0	0	0	2	4	0	0	0	0	0	0	0	4	2	1	0	0	0	0	0	0
UNI152	0	0	0	0	7	7	1	0	2	0	1	0	0	1	0	0	10	0	0	1	7	0	0	2	2	0	0	0	0	0	1	1	12	0	0	0	0	1	0	0	1	5	0	0	0	3	0	0	0
UNI616	2	1	0	1	5	5	0	0	2	0	0	0	0	1	0	0	4	0	1	0	1	1	0	2	6	0	0	0	2	1	1	0	11	1	0	0	0	8	0	0	0	7	0	0	0	1	0	0	0
UNI438	2	0	1	1	16	15	9	0	7	3	0	3	10	1	0	0	9	0	9	3	24	0	1	1	26	0	1	0	2	1	1	1	39	4	0	0	0	10	6	0	11	10	18	3	0	2	2	0	0
UNI807	0	0	0	0	3	22	0	0	4	0	0	0	3	0	0	0	4	0	4	1	2	0	0	0	2	0	2	0	0	0	0	1	6	1	0	0	0	2	1	0	1	4	2	0	0	3	0	0	0
UNI870	0	0	0	0	1	0	0	0	0	0	0	0	0	0	0	0	0	0	0	0	0	0	0	0	1	0	0	0	0	0	0	0	3	0	0	0	0	1	0	0	0	0	0	0	0	0	0	0	0
UNI383	1	0	2	0	3	2	0	0	4	0	0	0	5	0	0	0	2	0	3	5	3	1	0	0	1	0	1	0	2	0	0	0	0	0	0	0	0	4	0	0	1	2	0	0	0	0	0	0	0
UNI1520	0	0	0	0	2	1	0	0	0	0	0	0	1	0	0	0	1	0	2	0	1	0	0	0	1	0	0	0	0	0	0	0	3	0	0	0	0	1	0	0	0	2	0	0	0	2	0	0	0
UNI1096	0	0	0	0	0	1	1	0	0	0	0	0	0	0	0	0	0	0	0	0	0	0	0	0	0	0	0	0	0	0	0	0	1	0	0	0	0	0	0	0	0	0	0	0	0	1	0	0	0
UNI626	2	0	0	3	3	3	0	2	0	0	2	1	0	0	0	0	5	0	0	3	7	0	0	0	1	0	2	0	0	2	1	2	1	0	1	3	0	0	3	0	3	1	0	2	0	0	0	0	0
UNI828	1	0	0	2	2	0	0	0	0	0	0	2	3	0	2	0	0	0	0	0	0	0	0	0	0	0	0	0	0	0	1	0	0	0	0	0	0	0	1	0	0	1	1	0	0	1	0	0	0
UNI1281	0	1	0	0	1	0	0	1	0	0	0	0	0	0	0	1	0	0	0	0	2	0	0	0	0	0	0	0	0	0	0	0	0	0	0	1	0	0	0	1	0	1	0	0	0	0	0	0	0
UNI1258	0	0	1	0	0	0	0	0	0	0	0	0	0	0	0	0	0	0	9	0	0	0	0	0	0	0	0	0	0	0	0	3	0	0	0	0	0	0	0	0	0	0	7	0	0	4	0	0	0
UNI261	0	0	2	0	4	0	0	0	4	1	1	0	3	0	1	0	0	0	6	0	4	0	0	0	4	0	1	1	1	0	1	0	4	1	0	0	0	1	0	0	1	0	2	0	0	0	0	0	0
UNI1556	0	0	0	1	1	0	0	0	0	0	0	0	0	0	0	0	0	0	0	0	0	0	0	0	1	0	0	0	0	0	0	1	0	0	0	0	0	0	0	0	0	0	2	0	0	0	0	0	0
UNI819	5	0	0	2	0	0	0	1	0	0	3	9	0	0	0	1	5	0	0	5	19	6	11	0	0	0	0	21	0	12	0	1	13	0	0	0	0	9	1	24	0	0	0	0	0	1	0	0	2
UNI1427	0	0	0	0	0	0	0	0	0	0	0	0	0	0	0	0	0	0	0	0	0	2	3	0	0	0	0	0	0	0	0	0	0	0	0	0	0	3	0	0	0	0	0	0	0	0	0	0	0
UNI997	0	0	0	0	0	0	0	0	0	0	0	0	0	2	0	0	1	0	1	0	0	0	0	0	0	0	0	0	1	0	0	0	0	0	0	0	0	0	0	0	0	0	0	0	0	0	0	0	0
UNI916	0	0	0	0	0	0	0	0	1	0	0	0	0	0	0	0	0	0	0	0	0	0	0	0	0	0	1	0	0	0	0	0	0	0	0	0	0	0	0	0	0	0	0	0	0	0	0	0	0
UNI1200	0	0	0	0	0	10	0	0	1	0	0	0	0	0	0	0	1	0	0	0	1	0	0	0	1	0	0	0	0	0	0	0	2	0	0	1	0	0	0	0	0	0	0	0	0	0	0	0	0
UNI1530	0	0	0	0	0	1	0	0	0	0	0	0	0	0	0	0	0	0	0	0	0	0	0	0	1	0	0	0	0	0	0	0	0	0	0	0	0	0	0	0	0	0	0	0	0	0	0	0	0
UNI1204	0	0	0	0	0	0	0	0	0	0	0	1	0	0	0	0	0	0	0	0	0	0	0	0	0	0	0	0	0	0	0	0	0	0	0	0	0	0	0	0	0	0	0	0	0	0	0	0	0
UNI1249	0	0	0	0	0	2	0	0	0	0	0	0	0	0	0	0	0	0	0	0	1	0	0	0	0	0	0	0	0	0	0	0	0	0	0	0	0	0	0	0	0	0	0	0	0	0	0	0	0
UNI1237	0	0	0	0	0	1	0	0	0	0	0	0	0	0	0	0	0	0	0	0	0	0	0	0	0	0	0	0	0	0	0	0	0	0	0	0	0	0	0	0	0	0	0	0	0	0	0	0	0
UNI376	0	2	1	4	2	8	0	2	1	0	2	5	2	0	2	0	6	0	4	6	4	0	0	0	5	0	2	1	0	0	2	18	1	0	0	0	9	0	1	0	2	0	0	1	0	0	0	1	0
UNI1062	0	0	0	0	1	1	0	0	1	0	0	0	0	0	0	0	1	0	1	0	0	0	0	1	0	0	0	0	0	0	0	1	0	0	0	0	0	0	0	0	0	0	0	0	0	0	0	0	0
UNI10	80	173	87	149	1977	4121	375	13	235	149	42	73	249	681	38	47	1897	43	693	174	2165	113	84	171	867	55	196	55	337	69	178	94	5956	361	26	388	22	1866	174	32	408	2819	298	153	1	728	360	2	4
UNI241	2	73	6	0	292	52	7	0	14	0	0	20	9	22	0	0	18	0	57	15	121	0	0	0	39	36	8	0	9	0	9	1	90	18	3	10	0	66	6	0	10	29	3	11	0	3	0	0	0
UNI1257	0	15	0	1	30	17	1	0	2	0	0	0	0	3	0	0	7	0	4	0	33	0	0	0	3	0	0	0	0	0	1	0	49	2	0	6	0	12	0	0	3	27	1	3	0	0	0	0	0
UNI251	0	4	0	0	10	26	3	1	5	0	0	0	1	2	0	1	8	0	7	0	21	0	0	1	6	0	3	0	0	0	0	2	29	3	0	3	0	13	1	0	4	7	6	0	0	10	2	0	0
UNI39	0	1	1	2	20	35	7	0	6	0	0	0	1	4	1	0	14	0	11	3	13	2	0	0	11	0	2	0	0	1	1	3	49	1	0	2	0	13	2	1	6	18	1	1	0	4	2	0	0
UNI1100	0	0	0	0	0	0	0	0	0	0	0	0	0	1	0	0	0	0	0	0	0	0	0	0	0	0	0	0	0	0	0	0	0	0	0	0	0	0	0	0	0	1	0	0	0	0	0	0	0
UNI274	0	3	1	0	4	1	0	0	2	0	0	0	0	0	0	0	0	0	1	0	0	0	0	1	0	0	0	0	0	0	0	0	2	0	0	0	0	1	0	0	0	1	1	0	0	0	0	0	0
UNI1476	0	0	0	0	0	3	0	0	0	0	0	0	0	0	0	0	0	0	1	0	0	0	0	0	0	0	0	0	0	0	0	0	1	0	0	1	0	0	0	0	0	1	0	0	0	0	0	0	0
UNI1554	0	0	0	0	0	0	1	0	0	0	0	0	0	0	0	0	0	0	0	1	0	0	0	0	2	0	1	0	0	0	0	1	0	0	0	0	0	0	1	1	0	0	16	0	0	0	0	0	0
UNI946	0	0	0	0	0	0	0	0	0	0	0	0	1	0	0	0	0	0	0	0	0	0	0	0	0	0	0	0	0	0	0	0	1	0	0	0	0	0	0	0	0	0	0	0	0	0	0	0	0
UNI1529	0	0	0	0	0	35	0	0	0	1	0	0	0	0	0	0	0	0	0	0	1	0	0	0	0	0	0	0	0	0	0	0	0	0	0	0	0	0	0	0	0	0	0	0	0	0	0	0	0
UNI1050	0	0	0	0	0	1	0	0	0	0	0	0	0	0	0	0	1	0	0	0	1	0	0	0	0	0	0	0	0	0	0	0	0	1	0	0	0	0	0	0	0	0	0	0	0	0	0	0	0
UNI1662	0	0	0	0	0	0	0	0	0	0	0	0	0	0	0	0	0	0	0	0	0	0	0	0	0	0	0	0	0	0	0	0	0	0	0	0	0	0	0	0	0	0	0	0	0	0	0	0	0
UNI1675	6	0	0	0	3	9	0	0	4	0	0	0	0	0	0	0	0	0	0	0	0	0	0	0	1	0	2	0	0	0	0	0	0	0	0	0	0	0	4	0	0	0	2	0	0	0	0	0	0
UNI144	52	9	5	30	54	25	0	26	38	0	0	0	18	30	13	0	5	0	28	26	37	0	0	0	49	107	21	0	0	0	0	6	23	12	0	251	1	153	14	9	13	5	45	4	0	12	0	0	0
UNI693	0	0	0	0	1	0	0	0	0	0	0	0	0	0	0	0	0	0	1	0	0	0	0	0	0	0	0	0	0	0	0	0	0	0	0	0	0	0	0	0	0	0	0	0	0	0	0	0	0
UNI1403	0	0	0	0	0	0	0	0	0	0	0	0	0	3	0	0	0	0	0	0	0	0	0	0	0	0	0	0	0	0	0	0	0	0	0	0	0	0	0	0	0	0	1	0	0	0	0	0	0
UNI1243	0	0	0	0	0	0	0	0	0	0	0	0	0	1	0	0	0	0	0	0	0	0	0	0	0	0	0	0	0	0	0	0	0	1	0	0	0	0	0	0	0	0	5	0	0	0	0	0	0
UNI1353	1	0	2	0	15	6	2	1	2	0	11	0	4	0	0	13	0	0	0	2	0	0	0	0	7	0	0	0	0	0	0	0	4	0	0	0	0	17	3	0	4	6	1	2	0	1	0	0	0
UNI532	0	1	0	0	0	0	0	11	0	0	0	0	0	0	0	0	0	0	20	0	0	0	0	0	3	0	0	0	0	0	0	0	0	0	0	0	0	0	10	0	0	0	25	0	0	8	0	0	0
UNI433	1	1	0	0	0	3	0	30	0	0	0	0	0	0	1	0	0	0	31	11	4	0	0	0	3	0	2	0	42	0	8	3	0	5	0	0	0	33	9	0	13	0	1	0	0	3	0	0	0
UNI904	0	1	0	3	0	0	0	3	0	0	0	0	2	0	5	0	14	0	0	0	0	0	0	0	0	0	0	0	0	0	4	0	0	0	0	0	0	0	0	0	0	0	5	0	0	3	0	0	0
UNI823	1	0	0	1	0	0	0	4	0	0	0	0	0	0	2	0	7	0	0	0	0	0	0	0	0	0	0	0	0	9	0	0	0	2	0	0	0	0	1	0	8	0	2	0	0	0	0	0	0
UNI912	0	0	0	0	0	0	0	1	0	0	0	14	0	0	0	0	0	0	0	0	0	0	0	0	0	0	1	0	0	0	0	0	0	0	0	0	0	8	0	0	0	0	14	0	0	0	0	0	0
UNI1584	0	0	0	0	0	0	0	0	0	0	0	0	0	0	0	0	0	0	0	0	0	0	0	0	0	0	0	0	0	0	0	0	0	0	0	0	0	30	0	0	0	0	25	0	0	0	0	0	0
UNI1713	0	0	0	0	0	0	0	0	0	0	0	0	0	0	0	0	0	0	0	0	0	0	0	0	0	0	0	0	0	0	0	0	0	0	0	0	0	0	0	0	0	0	0	0	0	0	0	0	0
UNI1512	0	0	0	0	0	2	0	0	0	0	0	0	2	0	0	0	19	0	0	0	0	0	0	0	0	0	2	0	0	0	0	1	0	1	0	0	0	0	0	0	0	0	10	0	0	2	0	0	0
UNI1338	0	0	0	0	0	0	0	0	0	0	0	0	0	0	0	0	0	0	0	0	0	0	0	0	0	0	0	0	0	0	0	0	44	0	0	0	0	0	0	0	0	0	0	0	0	0	0	0	0
UNI642	0	0	0	0	0	0	0	0	0	0	0	0	0	0	0	0	0	0	0	0	0	0	0	0	0	0	0	0	0	0	0	0	0	0	0	103	0	0	0	0	0	0	0	0	0	0	0	0	0
UNI26	5	18	3	19	85	2085	115	0	34	13	17	71	97	0	19	0	692	0	9	3	208	2	0	0	169	0	35	0	134	0	6	4	379	20	0	0	1	33	74	0	88	5320	19	38	0	33	0	1	2
UNI48	11	64	24	5	282	378	190	0	13	0	0	0	41	0	0	18	23	0	99	11	169	5	0	0	30	1	15	0	0	0	22	19	313	1219	1	2	0	147	44	0	226	499	16	229	0	30	0	0	7
UNI141	2	3	0	6	18	186	57	0	3	0	0	0	6	0	0	0	1	0	47	1	44	0	0	0	31	0	0	0	0	0	0	1	107	21	0	0	0	37	16	0	0	58	0	0	0	5	0	0	0
UNI638	1	1	1	0	10	37	1	0	10	0	0	0	21	0	0	0	1	0	0	0	2	0	0	0	54	0	2	0	0	0	0	0	1	25	0	0	0	27	28	0	1	184	0	1	0	0	0	0	0
UNI707	0	0	0	11	6	51	20	0	4	0	0	0	10	0	0	0	18	0	4	1	7	0	0	0	11	0	0	0	0	0	0	0	25	39	0	0	0	0	9	0	0	10	6	0	0	5	0	0	0
UNI104	5	15	7	8	44	268	16	1	5	0	0	0	20	0	0	0	73	0	43	1	168	0	24	0	23	0	1	2	102	0	20	2	146	85	0	0	0	61	34	0	94	823	13	43	3	97	1	0	0
UNI1502	0	0	0	0	5	65	13	0	1	0	0	0	4	0	0	0	11	0	0	0	19	0	0	0	7	0	0	0	0	0	1	1	14	3	0	0	0	4	20	0	4	337	0	4	0	3	0	0	0
UNI46	51	45	21	58	113	448	246	10	27	2	0	0	51	0	7	12	108	0	310	65	293	2	31	0	131	0	11	34	5	0	76	10	147	223	1	97	0	118	276	2	233	532	35	92	789	100	0	0	0
UNI211	0	0	0	0	1	11	9	0	2	0	0	0	1	0	0	0	2	0	1	0	3	0	0	0	5	0	0	0	0	0	1	0	0	1	0	0	0	0	2	0	0	6	0	1	0	1	0	0	0
UNI368	2	0	0	7	6	126	14	0	3	0	0	0	13	0	5	0	6	0	0	0	42	0	0	0	2	0	1	0	35	0	0	0	39	8	0	0	0	0	12	0	29	150	3	0	0	15	0	0	0
UNI1653	0	1	0	0	0	56	4	0	0	0	0	0	1	0	0	0	3	0	0	0	11	0	0	0	4	0	0	0	3	0	0	0	11	0	0	0	0	0	2	0	3	168	0	0	0	0	0	0	0
UNI235	0	0	1	0	1	2	0	0	0	0	0	0	0	0	0	0	1	0	0	0	0	0	0	0	1	0	0	0	0	0	0	0	0	3	0	0	0	0	0	0	2	2	0	0	0	0	0	0	0
UNI139	0	0	0	0	0	1	1	0	0	0	0	0	0	0	0	0	0	0	0	0	0	0	0	0	0	0	0	0	0	0	0	0	1	0	0	0	0	0	0	0	0	10	0	0	0	0	0	0	0
UNI733	1	2	1	0	0	53	0	0	3	0	0	0	3	0	0	0	0	0	12	0	15	0	0	0	2	0	2	0	0	0	0	3	4	1	0	0	0	0	10	0	25	0	0	0	0	5	0	0	0
UNI344	0	0	0	0	0	5	0	0	0	0	0	0	0	0	0	0	0	0	0	0	0	0	0	0	0	0	0	0	0	0	0	0	0	0	0	0	0	0	0	0	0	8	0	0	0	0	0	0	0
UNI86	0	0	0	0	0	19	1	0	0	0	0	0	2	0	0	0	1	0	0	0	2	0	0	0	0	0	0	0	0	0	0	0	0	0	0	0	0	0	1	0	0	85	0	0	0	0	0	0	0
UNI435	6	3	0	0	26	24	48	1	0	0	0	0	0	0	2	0	17	0	0	8	12	0	0	0	2	0	0	0	0	0	0	7	2	74	0	0	0	0	45	0	0	1	0	8	0	34	0	0	0
UNI1648	1	1	0	1	6	27	9	0	0	0	0	0	2	0	0	0	2	0	3	0	13	0	0	0	4	0	0	0	1	0	2	0	14	44	0	0	0	2	15	0	16	69	1	4	2	3	0	0	0
UNI1602	0	0	0	0	0	13	0	0	0	0	0	0	0	0	0	0	0	0	0	0	4	0	0	0	1	0	0	0	1	0	0	0	2	0	0	0	0	0	0	0	2	149	0	1	0	0	0	0	0
UNI436	0	0	0	0	2	1	0	0	0	0	0	0	0	0	0	0	0	0	0	0	0	0	0	0	0	0	0	0	0	0	0	0	0	3	0	0	0	0	0	0	0	3	0	0	0	0	0	0	0
UNI414	0	0	0	0	0	3	0	0	0	0	0	0	0	0	0	0	1	0	0	0	0	0	0	0	0	0	0	0	0	0	0	0	0	0	0	0	0	0	0	0	0	10	0	0	0	0	0	0	0
UNI875	0	0	0	0	0	2	1	0	0	0	0	0	0	0	0	0	0	0	0	0	1	0	0	0	1	0	0	0	0	0	0	0	0	0	0	0	0	0	2	0	0	0	0	0	0	1	0	0	0
UNI402	2	1	0	0	0	34	9	0	0	0	0	0	2	245	0	0	0	0	0	7	0	0	0	0	3	0	0	0	0	0	0	0	0	0	0	0	0	0	3	0	0	7	0	0	0	2	0	0	0
UNI420	0	1	0	0	0	2	1	0	0	0	0	0	0	0	0	0	0	0	0	0	0	0	0	0	0	0	0	0	0	0	0	0	0	0	0	0	0	0	0	0	1	13	0	0	0	0	0	0	0
UNI518	0	0	0	0	0	2	0	0	0	0	0	0	0	0	0	0	0	0	0	0	1	0	0	0	0	0	0	0	0	0	0	0	0	0	0	0	0	0	0	0	0	2	0	0	0	0	0	0	0
UNI216	0	1	0	0	2	2	0	0	0	0	0	0	0	0	0	0	0	0	1	0	0	0	0	0	0	0	0	0	0	0	0	0	0	6	0	0	0	0	0	0	0	8	0	1	0	0	0	0	0
UNI744	0	0	0	0	0	0	0	0	0	0	0	0	0	0	0	0	0	0	0	0	1	0	0	0	0	0	0	0	0	0	0	0	1	0	0	0	0	0	0	0	0	8	0	0	0	0	0	0	0
UNI244	0	0	0	0	0	0	0	0	0	0	0	0	0	0	0	0	0	0	1	0	0	0	0	0	1	0	0	0	0	0	0	0	1	0	0	0	0	0	0	0	1	5	0	1	2	1	0	0	0
UNI320	1	0	3	6	11	137	13	0	7	0	0	0	11	0	2	0	1	0	0	8	43	4	0	0	29	0	0	0	2	0	0	0	118	6	0	0	0	0	41	0	24	85	0	0	0	10	0	0	0
UNI1114	2	0	0	0	0	6	0	0	0	0	0	0	0	0	0	0	0	0	0	0	9	0	0	0	1	1	0	0	0	0	0	0	0	0	0	0	0	0	3	0	0	37	0	0	0	0	0	0	0
UNI472	0	0	0	0	0	1	1	0	0	0	0	0	0	0	0	0	0	0	0	0	0	0	0	0	0	0	0	0	0	0	0	0	0	0	0	0	0	0	0	0	0	3	0	0	0	0	0	0	0
UNI1178	0	0	0	0	0	0	0	0	0	0	0	0	0	0	0	0	0	0	0	0	0	0	0	0	0	0	0	0	0	0	0	0	0	0	0	0	0	0	0	0	0	2	0	0	0	0	0	0	0
UNI543	1	0	1	2	13	111	8	2	0	0	0	0	0	0	0	0	0	0	0	0	2	0	0	0	0	1	4	0	0	0	0	0	0	4	0	0	0	0	35	0	0	30	0	5	0	0	0	0	0
UNI502	0	0	0	0	0	3	3	0	0	0	0	0	0	0	0	0	1	0	1	0	3	0	0	0	2	0	0	0	0	0	0	0	0	1	0	0	0	1	3	0	4	5	0	0	0	2	0	0	0
UNI1005	0	0	0	2	0	4	0	0	0	0	0	0	0	0	0	0	0	0	0	0	0	0	0	0	0	0	0	0	0	0	0	0	1	1	0	0	0	0	1	0	0	5	1	0	0	4	0	0	0
UNI210	1	0	1	0	2	2	1	0	0	0	0	0	0	0	0	0	0	0	1	0	1	0	0	0	0	0	0	0	0	0	0	0	0	2	0	0	0	0	0	0	0	1	0	1	0	0	0	0	0
UNI1279	0	0	0	0	0	2	0	0	0	0	0	0	1	0	0	0	1	0	0	0	0	0	0	0	0	0	0	0	0	0	0	0	0	0	0	0	0	0	0	0	0	3	0	0	0	0	0	0	0
UNI1158	0	0	0	0	0	14	0	0	0	0	0	0	0	0	0	0	0	0	0	0	15	0	0	0	0	0	0	0	0	0	0	0	0	1	0	0	0	3	0	0	0	2	0	0	0	0	0	0	0
UNI792	0	0	0	0	0	0	0	0	0	0	0	0	1	0	0	0	0	0	0	0	0	0	0	0	0	0	0	0	0	0	0	0	0	0	0	0	0	0	0	0	0	2	0	0	0	0	0	0	0
UNI162	0	0	0	0	0	0	0	0	0	0	0	0	0	0	0	0	0	0	0	0	1	0	0	0	0	0	0	0	0	0	0	0	0	0	0	0	0	0	0	0	0	3	0	0	0	0	0	0	0
UNI779	0	0	0	0	0	0	0	0	0	0	0	0	0	0	0	0	0	0	0	0	0	0	0	0	0	0	0	0	0	0	0	0	0	0	0	0	0	0	0	0	0	2	0	0	0	0	0	0	0
UNI664	0	0	0	0	0	0	1	0	0	0	0	0	0	0	0	0	0	0	0	0	1	0	0	0	0	0	0	0	0	0	0	0	2	0	0	0	0	0	0	0	0	2	0	0	0	0	0	0	0
UNI891	0	0	0	0	0	0	0	1	0	0	0	0	0	0	0	0	0	0	0	0	14	0	0	0	0	0	0	0	0	0	0	0	2	1	0	0	0	49	20	0	27	0	5	8	0	0	0	0	0
UNI245	1	0	0	5	5	0	2	0	0	0	0	0	0	0	0	0	0	0	0	0	22	11	0	0	2	0	0	0	0	0	0	8	9	8	0	0	0	2	293	0	17	0	1	11	1	6	0	0	0
UNI576	0	0	0	0	0	0	0	0	0	0	0	0	0	0	0	0	0	0	0	0	1	0	0	0	0	0	0	0	0	0	0	0	0	1	0	0	0	0	0	0	0	0	0	0	0	0	0	0	0
UNI1387	0	0	0	0	8	0	7	0	0	0	0	0	0	0	0	0	0	0	0	0	8	0	0	0	0	0	0	0	0	0	0	0	0	6	0	0	0	0	9	0	0	0	0	0	0	3	0	0	0
UNI1373	0	1	1	1	46	30	5	0	1	0	0	0	1	0	0	0	0	0	0	13	1	0	0	0	9	0	1	0	0	0	1	0	11	0	0	0	0	0	15	0	0	0	0	4	0	1	0	0	0
UNI914	0	0	0	0	0	1	0	0	0	0	0	0	0	0	0	0	0	0	0	1	1	0	0	0	0	0	0	0	0	0	0	0	0	0	0	0	0	0	1	0	0	0	0	0	0	0	0	0	0
UNI427	0	0	0	0	0	1	0	0	0	0	0	0	0	0	0	0	0	0	0	0	0	0	0	0	1	0	0	0	0	0	0	0	0	0	0	0	0	0	0	0	1	0	0	0	0	0	0	0	0
UNI1312	0	0	0	0	0	0	0	0	0	0	0	0	0	0	0	0	0	0	0	0	0	0	0	0	0	0	0	0	0	0	0	0	0	2	0	0	0	0	0	0	0	0	0	0	0	0	0	0	0
UNI612	0	0	0	0	1	0	0	0	0	0	0	0	0	0	0	0	0	0	0	0	0	0	0	0	0	0	0	0	0	0	0	0	0	1	0	0	0	0	0	0	0	0	0	0	0	0	0	0	0
UNI764	0	0	0	0	0	0	1	0	0	0	0	0	0	0	0	0	0	0	0	0	0	0	0	0	0	0	0	0	0	0	1	0	0	0	0	0	0	0	0	0	0	0	0	0	0	0	0	0	0
UNI1389	0	0	0	0	0	0	0	0	0	0	0	0	0	0	0	0	0	0	1	0	0	0	0	0	1	0	0	0	0	0	0	0	0	0	0	0	0	0	0	0	0	0	0	0	0	0	0	0	0
UNI1660	0	0	0	0	0	1	0	0	0	0	0	0	0	0	0	0	0	0	0	2	1	0	0	0	0	0	0	0	0	0	0	0	0	0	0	0	0	0	0	0	0	0	0	0	0	0	0	0	0
UNI818	0	0	0	0	47	15	1	0	0	0	0	0	1	0	0	0	0	0	0	0	1	0	0	0	0	0	0	0	0	0	0	0	1	0	0	0	0	73	4	0	0	0	0	0	0	0	0	0	0
UNI1234	0	0	0	0	0	1	0	0	0	0	0	0	1	0	0	0	0	0	0	0	0	0	0	0	0	0	0	0	0	0	0	0	0	0	0	0	0	0	1	0	0	0	0	0	0	0	0	0	0
UNI1394	0	0	0	0	0	0	0	0	0	0	0	0	0	0	0	0	0	0	0	0	0	0	0	0	0	0	0	0	0	0	0	0	0	0	0	0	0	0	0	0	0	0	0	0	30	0	0	0	0
UNI160	0	0	0	0	0	0	2	1	1	0	0	0	0	0	0	0	8	0	0	0	0	0	0	0	0	0	1	0	0	0	0	0	0	2	0	0	0	0	7	0	0	0	3	0	382	0	0	0	0
UNI734	0	0	0	0	0	0	0	0	0	0	0	0	0	0	0	0	0	0	0	0	0	0	0	0	0	0	0	0	0	0	0	0	0	0	0	0	0	0	0	0	0	0	0	0	0	0	171	0	0
UNI1174	0	0	0	1	0	2	0	0	1	0	0	0	0	0	3	0	0	0	0	1	0	0	0	0	1	0	0	0	0	0	0	0	0	0	0	0	0	13	1	12	0	0	7	0	0	0	0	0	2
UNI629	2	4	1	0	12	0	0	16	2	0	0	0	1	0	0	0	0	0	28	1	6	0	0	0	1	0	0	0	0	0	3	0	0	2	0	0	0	78	2	22	0	0	77	0	0	0	0	0	5
UNI1698	0	0	0	0	0	0	0	0	0	0	0	0	0	0	0	0	0	0	0	0	0	0	0	0	1	0	0	0	0	0	0	0	0	0	0	0	0	1	0	0	0	0	0	0	0	0	0	0	0
UNI1326	0	0	0	0	0	0	0	0	0	1	0	0	0	0	0	0	0	0	0	0	0	0	0	0	0	0	0	0	0	0	0	0	0	0	0	0	0	0	0	0	0	0	0	0	0	0	0	0	0
UNI1264	0	1	0	0	2	4	0	1	1	12	0	5	1	1	5	1	19	0	14	0	0	27	2	1	0	108	5	1	65	64	0	1	8	4	0	46	0	5	2	6	3	2	1	2	36	2	0	2	0
UNI1303	0	0	0	0	0	1	0	0	0	2	0	0	0	1	0	0	4	0	5	0	1	1	0	0	0	16	2	0	4	2	0	0	1	0	0	1	0	1	0	3	0	0	0	0	1	0	0	4	0
UNI587	0	0	0	0	0	0	0	0	0	0	8	4	0	0	0	215	42	88	0	2	0	0	1	0	0	10	0	159	355	182	1	0	0	0	8	1	419	15	0	0	0	12	0	0	0	2	350	78	82
UNI591	0	0	0	1	0	0	0	0	0	4	9	75	0	39	4	8	7	6	0	0	1	25	1	0	0	94	0	15	15	67	0	0	2	2	1	50	21	0	0	31	1	0	0	0	33	0	11	143	7
UNI1600	0	0	0	0	0	0	0	0	0	0	0	1	0	0	0	0	0	0	0	0	0	0	0	0	0	2	0	0	0	1	0	0	0	0	0	0	2	0	0	0	0	0	0	0	0	0	0	1	0
UNI1459	0	0	0	0	0	0	0	0	0	0	0	2	0	0	0	0	0	0	0	0	0	0	0	0	0	0	0	0	0	1	0	0	0	0	0	0	0	0	0	0	0	0	0	0	0	0	0	1	0
UNI1105	0	0	0	1	2	2	0	1	0	3	0	32	1	7	1	0	6	0	5	0	0	39	0	0	0	227	1	2	10	66	1	0	9	3	0	107	3	2	2	19	4	1	2	0	16	0	1	182	1
UNI300	0	0	0	13	12	3	0	0	0	2	1	7	0	3	3	0	316	0	1	9	1	10	1	0	0	73	1	0	6	2	0	0	24	7	0	0	0	23	2	1	12	2	9	0	1	2	0	24	0
UNI348	1	1	0	0	0	0	0	0	0	0	0	66	0	119	0	0	0	0	0	0	0	0	0	1	0	0	4	0	0	0	2	0	0	4	21	0	0	0	0	3	0	0	0	0	86	10	0	0	0
UNI5	3	6	2	21	66	4	2	1	0	92	95	1023	0	770	190	159	280	229	92	33	5	917	121	13	0	3977	59	512	633	2805	65	30	302	109	119	6004	894	72	31	554	78	184	14	25	671	45	439	6902	255
UNI401	0	0	0	0	0	0	0	0	0	0	0	0	1	0	0	0	0	0	0	0	0	0	0	0	0	4	0	0	0	0	0	0	0	0	0	0	0	0	0	0	1	0	0	0	0	0	0	0	0
UNI1284	0	0	0	0	0	0	0	0	0	0	0	0	0	0	0	0	0	0	0	0	0	0	0	0	0	0	0	0	0	68	0	0	0	0	0	0	0	0	0	0	0	0	0	0	0	0	0	0	0
UNI908	0	0	0	0	0	0	0	0	0	0	0	0	0	0	0	0	0	0	0	0	0	0	0	0	0	0	0	0	0	0	0	0	0	0	0	0	0	0	0	0	0	0	0	0	0	0	0	0	0
UNI645	0	0	0	0	0	0	0	0	0	0	0	0	0	99	0	0	0	0	0	0	0	0	0	0	0	0	0	0	0	0	0	0	0	0	0	0	0	0	0	0	0	0	0	0	0	0	0	0	0
UNI410	0	0	0	0	0	0	0	0	0	0	12	0	0	0	0	0	0	0	0	0	0	0	0	9	0	0	0	0	0	0	0	0	0	0	0	163	0	0	0	0	0	0	0	0	0	0	0	0	0
UNI603	0	0	0	0	0	0	0	0	0	0	0	0	0	0	0	0	0	0	0	0	0	0	0	0	0	185	0	0	0	0	0	0	0	0	0	0	0	0	0	0	0	0	0	0	0	4	0	0	0
UNI1179	0	0	1	0	0	0	0	0	0	0	0	0	0	0	0	0	23	0	0	0	0	0	0	0	0	0	2	0	0	0	0	0	0	0	0	0	0	0	5	0	0	0	0	0	0	0	0	0	0
UNI346	0	0	0	0	2	1	0	1	0	0	0	1	1	0	0	0	0	0	6	0	1	0	1	0	0	0	1	0	0	0	0	1	3	0	0	0	0	3	0	0	0	1	0	0	0	0	0	0	0
UNI1658	0	0	0	0	0	0	0	0	0	1	0	1	0	0	0	0	0	0	0	0	0	2	0	0	0	1	0	0	0	0	0	1	0	0	1	0	1	0	0	1	0	0	0	0	0	0	0	0	1
UNI455	0	0	0	0	0	0	0	0	0	0	0	0	0	0	0	0	0	0	0	0	0	0	0	0	0	0	1	0	0	0	0	0	0	0	0	0	0	0	0	0	0	0	0	0	0	0	0	0	0
UNI1294	0	0	0	0	0	0	0	0	0	0	0	0	0	0	0	0	7	0	0	0	0	0	0	0	0	0	0	0	0	20	0	0	0	0	0	0	90	2	0	0	0	0	0	0	0	0	0	0	53
UNI1275	0	0	0	0	0	0	0	0	0	1	0	0	0	0	0	0	0	0	0	0	0	0	0	0	0	0	0	0	1	14	0	0	0	0	0	0	77	0	0	0	0	0	0	0	0	0	0	0	43
UNI844	0	0	0	0	0	0	0	0	0	0	0	1	0	0	0	142	10	57	0	0	0	0	0	0	0	4	0	10	110	12	0	0	0	0	1	0	6	4	0	0	0	3	0	0	0	3	1	22	27
UNI345	0	0	0	0	0	0	0	0	0	0	0	0	0	0	0	244	15	54	0	0	0	0	1	0	0	1	0	212	63	15	0	0	0	0	0	0	9	4	0	0	0	0	0	0	0	2	1	80	24
UNI752	0	0	0	0	0	0	0	0	0	0	0	0	0	0	0	23	0	107	0	0	0	0	0	0	0	0	0	26	4	18	0	0	0	0	0	0	20	0	0	0	0	0	0	0	0	0	4	3	8
UNI1111	0	0	0	0	0	0	0	0	0	0	0	0	0	0	0	184	1	241	0	0	0	0	0	0	0	1	1	123	101	135	0	0	0	0	0	0	121	0	0	0	0	0	0	0	0	0	34	14	86
UNI1628	0	0	0	0	0	0	0	0	0	0	0	0	0	0	0	0	0	0	0	0	0	0	0	0	0	0	0	0	0	0	0	0	0	0	0	0	3	0	0	0	0	0	0	0	0	0	0	0	0
UNI1482	0	0	0	0	0	0	0	0	0	0	0	0	0	0	0	48	28	1	0	0	0	0	0	0	0	11	0	4	52	13	0	0	1	0	0	0	0	36	0	0	0	3	0	0	0	1	0	33	2
UNI1120	0	0	0	0	0	0	0	0	0	1	2	1	0	0	0	386	44	85	0	0	0	1	1	0	0	26	1	13	277	74	0	0	0	1	3	0	207	65	0	0	0	10	0	0	0	5	4	69	136
UNI820	0	0	0	0	0	0	0	0	0	0	0	0	0	0	0	95	1	191	0	0	0	0	0	0	0	1	0	203	66	147	0	0	0	0	0	0	128	1	0	0	0	0	0	0	0	0	7	62	69
UNI1031	0	0	0	0	0	0	0	0	0	0	0	0	0	0	0	0	0	2	0	0	0	0	0	0	0	0	0	7	5	7	0	0	0	0	0	0	4	1	0	0	0	0	0	0	0	0	1	5	4
UNI706	0	0	0	0	0	0	0	0	0	0	0	0	0	0	0	40	4	9	0	0	0	0	0	0	0	0	0	36	74	33	0	0	0	0	0	1	10	2	0	0	0	0	0	0	0	0	3	11	20
UNI1299	0	0	0	0	0	0	0	0	0	0	0	0	0	0	0	0	0	0	0	0	0	0	0	0	0	0	0	4	0	0	0	0	0	0	0	0	1	0	0	0	0	0	0	0	0	0	0	2	0
UNI919	1	4	1	0	29	14	3	2	4	57	0	1	5	8	7	0	55	0	36	1	13	59	1	1	5	95	25	0	18	15	8	0	46	14	2	17	0	80	12	10	20	15	5	3	21	5	0	0	0
UNI787	4	7	0	3	22	25	1	3	0	29	3	80	2	0	10	1	44	0	41	3	13	57	5	3	5	196	20	5	46	13	10	4	37	14	1	112	4	41	17	7	33	13	14	5	22	14	0	87	1
UNI1059	0	0	0	0	0	0	0	0	0	0	0	9	0	13	0	0	0	0	0	0	0	0	0	0	0	0	0	0	0	0	0	0	0	0	0	0	0	0	0	0	1	0	0	0	0	0	0	0	0
UNI804	0	0	0	0	0	0	0	0	0	0	0	2	0	30	0	0	0	0	0	0	0	0	0	0	0	6	0	0	1	1	0	0	0	0	26	2	71	0	0	2	0	0	0	0	0	0	0	0	0
UNI653	0	0	0	0	0	0	0	0	0	0	0	0	0	0	0	0	0	0	0	0	0	0	0	0	0	0	0	0	1	0	0	0	0	0	0	0	0	1	0	0	0	0	0	0	0	1	0	0	0
UNI728	0	0	0	0	0	0	0	0	0	0	0	0	0	0	0	0	0	0	0	0	0	0	0	0	0	1	0	0	0	0	0	0	0	0	0	0	0	0	0	0	0	0	1	0	0	0	0	0	0
UNI780	0	1	0	0	17	2	0	0	0	0	0	0	0	2	1	0	5	0	0	2	0	0	14	6	0	74	2	0	2	0	0	0	0	22	0	0	0	10	2	0	33	0	31	3	0	53	0	0	0
UNI952	0	0	0	0	0	0	0	0	0	0	0	0	0	0	0	0	0	0	2	0	0	0	4	0	0	1	1	0	0	0	0	0	0	1	0	0	0	3	0	0	0	0	16	0	0	5	0	0	0
UNI794	0	0	0	0	0	1	0	0	0	0	0	0	0	0	5	0	27	0	0	5	0	0	0	0	1	1	5	0	0	0	0	0	0	3	12	2	0	31	1	0	25	0	14	0	0	9	0	0	0
UNI206	7	15	1	3	28	51	9	0	0	39	14	5	2	7	0	1	19	10	3	7	88	5	0	0	10	47	1	1	3	1	1	0	80	88	37	14	0	358	14	23	341	11	176	10	4	173	0	3	2
UNI293	0	0	0	0	0	0	0	0	0	0	0	0	0	0	0	0	0	0	0	0	1	0	0	0	0	0	0	0	0	0	0	0	0	1	0	0	0	1	0	0	1	0	4	0	0	4	0	0	0
UNI527	0	0	0	0	0	0	0	0	0	0	0	0	0	3	0	0	4	0	0	0	2	0	0	0	0	1	0	0	33	0	0	0	5	1	1	0	0	6	1	1	2	0	8	1	0	2	0	2	0
UNI279	0	0	0	0	0	0	0	0	0	0	0	0	0	0	0	0	0	0	0	0	0	0	0	0	0	0	0	0	0	0	0	0	0	0	0	0	0	3	0	0	2	0	11	0	0	0	0	0	0
UNI305	0	0	0	0	0	0	0	0	0	0	0	0	0	0	0	0	0	0	0	0	0	0	0	0	0	0	0	0	0	0	0	0	1	0	0	0	0	0	0	0	1	0	1	0	0	0	0	0	0
UNI313	0	0	0	0	0	0	0	0	0	1	0	0	0	0	0	0	0	0	0	0	0	0	0	0	0	0	0	0	0	0	0	0	0	0	0	0	0	0	0	0	0	0	0	0	0	1	0	0	0
UNI1613	0	0	0	0	0	0	0	0	0	0	0	0	0	0	0	0	0	0	0	0	0	0	0	0	0	0	0	0	0	0	0	0	0	0	0	0	0	0	0	0	1	0	0	0	0	0	0	0	0
UNI1166	0	0	0	0	0	0	0	0	0	0	0	0	1	0	0	0	0	0	1	0	0	1	0	0	0	0	0	0	0	1	0	0	1	0	1	0	0	0	0	0	0	0	2	0	0	3	0	0	0
UNI1416	0	0	0	0	0	0	0	0	0	0	0	0	0	0	0	0	1	0	0	0	0	0	0	0	0	0	0	0	0	1	0	0	0	1	1	0	0	0	0	0	0	0	0	0	0	1	0	0	0
UNI1383	0	0	0	0	0	0	0	0	0	0	0	0	0	0	0	0	0	0	0	0	0	0	0	0	0	0	0	0	0	0	0	0	0	0	1	0	0	0	0	0	3	0	0	0	0	1	0	0	0
UNI675	0	0	0	0	0	0	0	0	0	0	0	0	0	0	0	0	0	0	0	0	0	0	0	0	0	0	0	0	133	0	0	0	0	0	0	0	1	0	0	0	0	0	0	0	0	0	0	0	0
UNI1269	0	0	0	0	0	0	0	0	0	0	0	1	0	0	0	0	1	0	0	0	0	0	0	0	0	0	0	0	32	0	0	0	0	0	8	0	0	0	0	0	0	0	0	0	0	0	0	0	0
UNI477	0	0	0	0	0	0	0	0	0	0	1	6	0	0	0	0	0	0	0	0	0	0	0	0	0	170	1	0	2	0	0	0	0	0	0	0	0	0	0	0	0	0	0	0	0	0	0	0	0
UNI1289	2	6	1	0	12	4	1	0	0	6	2	0	2	2	2	0	14	0	8	2	4	10	1	0	1	35	3	0	3	5	1	0	8	9	0	5	0	34	3	1	3	0	2	0	6	2	0	0	0
UNI1377	4	17	1	4	141	52	3	3	1	38	0	7	10	0	3	0	149	0	36	6	35	13	0	3	19	41	3	0	12	0	5	1	177	78	3	0	0	284	9	2	42	35	7	6	6	15	0	2	0
UNI365	0	0	0	0	2	1	0	0	0	0	1	0	0	0	1	0	0	0	1	0	1	0	0	1	2	1	2	0	0	0	0	0	4	0	0	0	0	5	0	0	1	1	0	1	0	0	0	0	0
UNI172	0	0	0	0	0	1	1	0	0	0	0	0	0	0	0	0	1	0	0	0	0	0	0	0	0	0	0	0	0	0	0	0	0	0	0	0	0	0	0	0	2	0	12	0	0	1	0	0	0
UNI426	0	0	0	0	0	0	0	0	0	0	0	0	0	0	0	0	0	0	0	0	0	2	0	0	0	0	0	0	0	0	0	0	0	0	0	0	0	0	0	0	0	0	1	0	0	0	0	0	0
UNI655	0	0	0	0	0	0	0	0	0	0	0	0	0	0	0	0	0	0	0	0	0	0	0	0	0	0	0	0	0	0	0	0	0	0	0	0	0	0	0	0	0	0	0	0	0	0	0	0	0
UNI69	0	0	0	1	0	1	0	0	0	0	0	0	0	0	0	0	2	0	0	0	1	0	0	0	0	0	1	0	0	0	0	0	0	0	0	0	2	3	0	0	15	0	13	1	0	4	0	0	0
UNI439	0	0	0	0	0	1	0	0	0	0	0	1	0	0	0	0	0	0	0	0	0	0	0	1	0	6	0	0	0	0	0	0	3	2	2	1	0	4	2	3	3	1	1	2	0	0	0	1	0
UNI473	0	0	0	0	0	0	0	0	0	0	0	2	0	0	0	0	0	0	0	0	0	0	0	0	0	4	0	0	0	0	0	0	0	0	0	0	0	3	0	0	0	0	0	0	1	1	0	0	0
UNI700	0	0	0	0	0	0	0	0	0	0	0	0	0	0	0	0	0	0	0	0	0	0	0	0	0	0	0	0	0	0	0	0	1	0	0	0	0	0	0	0	0	0	0	0	0	1	0	0	0
UNI715	0	0	0	0	0	0	0	0	0	0	0	0	0	0	0	0	0	0	0	0	0	0	0	0	0	0	0	0	0	0	0	0	0	0	0	0	0	0	0	1	0	0	0	0	0	0	0	0	0
UNI399	0	0	0	0	0	1	0	0	0	0	0	0	0	0	0	0	0	0	0	0	1	0	0	0	0	3	0	0	0	0	0	0	3	1	1	0	0	4	0	0	1	0	1	0	0	0	0	1	0
UNI561	0	0	0	0	0	0	0	0	0	0	0	0	0	0	0	0	0	0	0	0	0	0	0	0	0	0	0	0	0	0	0	0	0	0	0	0	0	0	0	0	0	0	0	0	0	0	0	0	0
UNI1274	0	0	0	0	0	0	0	0	0	0	0	0	0	0	0	0	0	0	0	0	0	0	0	0	0	3	0	0	0	0	0	0	0	1	0	0	0	0	0	0	1	0	2	0	0	0	0	0	0
UNI1457	0	0	0	0	0	0	0	0	0	0	0	0	0	0	0	0	0	0	0	0	0	0	0	0	0	0	0	0	0	0	0	0	0	0	0	0	0	0	0	0	0	0	1	0	0	1	0	0	0
UNI173	2	17	1	0	29	175	1	0	4	0	0	2	4	3	7	50	46	0	6	11	25	1	0	0	82	31	4	0	1	0	1	1	93	55	13	0	0	246	13	4	74	7	10	11	0	9	0	25	0
UNI1386	0	0	0	0	0	0	0	0	0	0	0	0	0	0	0	0	0	0	0	0	3	0	0	0	0	0	0	0	0	0	0	0	0	0	0	0	0	0	0	0	0	0	0	0	0	0	0	1	0
UNI32	17	84	2	35	152	380	35	3	7	16	4	53	18	0	1	3	189	1	66	30	177	145	27	4	41	100	36	0	8	59	30	10	265	144	129	108	183	564	81	29	1436	101	668	59	125	432	2	1	63
UNI33	123	191	6	43	1964	412	20	9	9	67	7	97	68	91	119	135	705	0	137	23	359	61	0	28	336	1581	25	1	210	46	12	15	1710	1512	158	67	0	4023	42	99	164	312	375	85	35	367	1	339	2
UNI151	8	11	0	2	29	56	21	2	0	1	78	67	1	35	0	47	7	0	0	7	49	0	0	8	4	88	9	0	103	0	7	1	166	21	54	25	0	217	47	50	273	4	344	9	0	245	0	0	13
UNI520	0	6	0	0	16	9	0	0	0	0	0	0	0	0	0	0	5	0	1	0	7	5	0	0	5	8	0	0	0	0	1	0	25	23	2	0	0	80	0	0	62	5	38	4	2	28	0	0	0
UNI266	0	1	0	2	2	16	1	0	0	2	0	2	0	0	0	0	3	0	2	1	2	5	1	0	0	4	4	0	0	0	1	0	3	3	7	8	2	13	1	0	21	5	9	0	1	9	0	0	1
UNI934	0	0	0	0	0	0	0	0	0	0	0	0	0	0	0	0	0	0	0	0	0	0	0	0	0	0	0	0	0	0	0	0	0	0	0	0	0	0	0	0	0	0	2	0	0	0	0	0	0
UNI1588	0	0	0	0	1	0	0	0	0	0	0	0	0	0	0	0	0	0	0	0	0	0	0	0	1	0	0	0	0	0	0	0	1	0	0	0	0	3	0	0	3	0	1	1	0	1	0	0	0
UNI47	4	9	0	0	27	21	0	0	2	2	1	12	6	12	5	8	17	0	6	0	11	2	0	1	7	85	1	0	6	3	0	2	57	41	4	5	0	103	1	7	19	5	42	1	3	28	0	17	0
UNI1690	0	1	0	0	3	5	0	0	0	0	0	2	0	0	0	0	0	0	0	0	3	4	0	0	0	0	1	0	0	0	1	0	3	0	0	0	0	2	1	0	13	0	1	0	3	0	0	0	0
UNI989	5	14	0	2	123	32	2	1	2	6	0	2	3	1	0	2	42	0	13	2	24	2	0	1	26	58	4	0	8	0	3	1	109	70	1	3	0	263	4	5	14	17	13	1	1	11	1	2	0
UNI132	0	1	0	0	3	0	0	0	0	0	0	1	0	0	0	0	0	0	0	0	1	0	0	0	0	0	0	0	0	0	0	0	0	3	0	0	0	2	0	0	0	0	0	0	0	1	0	0	0
UNI1225	0	2	0	0	0	0	0	0	0	0	0	0	0	0	0	0	0	0	0	0	0	0	0	0	0	1	0	0	0	0	0	0	5	0	0	0	0	3	0	0	5	0	1	0	0	5	0	0	0
UNI476	0	0	0	0	1	0	0	0	0	0	0	0	0	0	0	0	0	0	0	0	3	0	0	0	0	0	0	0	0	0	0	0	1	1	0	0	0	2	0	0	0	0	5	0	0	0	0	1	0
UNI224	0	0	0	1	1	0	1	0	0	0	1	0	0	0	0	0	1	0	0	0	2	0	0	2	0	1	1	0	8	0	0	0	2	2	0	1	0	12	1	0	21	0	47	2	0	7	0	0	5
UNI249	0	0	0	0	4	1	0	0	0	0	0	0	0	1	1	0	6	0	1	0	3	2	0	0	0	4	0	1	0	1	0	0	3	2	0	0	0	14	2	0	6	0	0	1	0	1	0	0	0
UNI231	1	1	0	1	1	1	0	0	0	0	0	0	0	0	0	0	1	0	0	0	2	1	0	0	0	3	0	0	1	0	0	0	5	7	1	0	0	12	0	0	1	0	2	0	0	4	0	0	0
UNI332	0	0	0	0	2	2	0	0	0	1	0	0	0	0	0	0	3	0	0	0	0	0	0	2	0	0	2	1	0	3	0	0	0	0	0	0	0	1	0	0	1	0	2	1	0	2	0	0	0
UNI88	1	1	0	0	2	2	1	0	0	0	0	0	0	2	0	1	2	0	0	0	0	2	0	1	1	9	0	0	1	0	0	0	2	8	1	1	0	17	0	1	1	3	10	0	0	2	0	13	0
UNI623	0	0	0	0	0	1	0	0	0	0	0	0	0	0	0	0	0	0	0	0	0	0	0	0	0	6	0	0	1	0	0	0	1	0	0	3	0	0	1	2	1	0	1	0	1	2	0	0	0
UNI546	0	0	0	0	1	2	0	0	0	1	0	1	0	0	0	0	2	0	0	0	1	0	0	0	1	0	0	0	0	0	0	0	2	1	0	0	0	1	0	0	0	1	0	0	0	1	0	0	0
UNI757	0	0	0	0	0	0	0	0	0	0	0	1	0	0	0	0	0	0	0	0	1	0	0	0	0	0	0	0	0	0	0	0	0	1	0	0	0	0	0	0	0	0	1	0	0	0	0	0	0
UNI456	0	0	0	0	4	1	0	0	0	0	0	1	0	0	0	0	0	0	0	0	1	1	0	4	0	5	1	0	5	0	0	0	0	0	1	4	0	3	0	3	18	0	24	0	0	7	0	0	1
UNI112	0	14	1	3	5	43	3	0	2	10	0	1	1	2	8	4	22	0	16	5	17	7	0	0	9	110	1	1	5	0	0	1	68	39	4	0	0	91	8	10	20	5	8	4	3	25	0	2	0
UNI720	0	0	0	0	4	0	0	0	0	0	0	1	0	0	0	0	1	0	0	0	0	0	0	0	0	2	0	0	18	0	0	0	1	0	1	0	0	2	0	2	2	0	1	0	0	0	0	1	0
UNI192	0	0	0	0	0	0	0	0	0	0	0	0	0	0	0	0	0	0	0	0	0	0	0	0	0	0	0	0	0	0	0	0	0	0	0	0	0	0	0	0	0	0	1	0	0	0	0	0	0
UNI1461	0	0	0	0	0	0	0	0	0	0	0	0	0	0	0	0	0	0	5	0	0	0	0	0	0	0	0	0	0	0	0	0	1	0	0	0	0	1	0	0	0	0	0	0	0	2	0	0	0
UNI100	0	0	0	0	0	0	0	0	0	0	0	0	0	0	0	0	0	0	0	0	0	2	0	0	0	2	0	0	0	0	0	0	0	1	1	3	0	0	0	1	0	0	2	0	0	1	0	0	0
UNI168	9	7	0	0	84	113	18	0	0	27	0	0	1	48	7	4	263	0	61	6	28	119	53	7	2	0	54	80	0	55	48	6	0	24	17	114	0	234	25	121	182	9	106	28	103	133	0	170	1
UNI237	0	0	0	0	0	0	0	0	0	0	0	0	0	0	0	3	0	0	0	0	0	0	0	0	0	3	0	0	5	0	0	0	1	1	0	0	3	2	0	0	0	0	1	0	0	1	0	0	2
UNI380	0	0	0	0	0	0	0	0	0	1	0	0	0	0	0	0	0	0	0	0	1	0	0	0	0	0	0	0	0	0	0	0	0	0	0	0	0	0	0	0	0	0	0	0	0	0	0	0	0
UNI1714	0	0	0	0	1	0	0	0	0	0	0	0	0	0	0	0	2	0	0	0	1	1	0	0	0	0	0	0	0	0	0	0	1	1	0	0	1	4	0	0	1	0	0	0	0	3	0	0	0
UNI240	0	0	0	0	0	0	0	0	0	0	0	2	1	0	0	0	0	0	0	0	1	0	0	0	0	6	0	0	0	0	1	0	1	0	0	0	0	2	0	0	0	1	1	0	0	2	0	0	0
UNI232	0	0	0	0	0	0	0	0	0	0	0	0	0	18	0	0	0	0	0	0	0	0	0	0	0	0	1	0	0	0	0	0	0	0	0	45	0	0	0	0	0	0	4	0	32	1	0	0	0
UNI222	0	0	0	0	0	0	0	0	0	0	0	0	0	0	0	0	0	0	0	0	0	0	0	0	1	1	0	0	0	0	0	0	0	2	3	0	0	4	0	1	1	0	1	0	0	1	0	2	0
UNI246	0	0	0	0	0	0	0	0	0	0	0	0	0	0	0	0	0	1	0	0	0	0	0	0	0	0	0	0	3	0	0	0	1	0	0	0	0	1	0	0	1	0	3	0	0	1	0	0	0
UNI285	0	1	0	0	2	5	0	0	1	0	0	0	0	0	0	0	0	0	1	0	3	0	0	0	4	4	2	0	0	0	0	0	6	1	0	0	0	11	0	0	0	0	1	0	0	4	0	0	0
UNI440	0	0	0	0	2	2	0	0	0	0	0	0	2	1	0	0	0	0	0	0	1	1	0	0	0	1	0	0	0	0	0	0	1	0	0	0	0	3	0	0	0	0	8	0	0	0	0	1	0
UNI159	0	0	0	0	1	0	0	0	0	0	0	0	0	0	0	0	1	0	0	0	0	0	0	0	1	0	0	0	0	0	0	0	2	0	0	0	0	2	0	0	0	0	0	0	0	0	0	0	0
UNI189	0	3	0	0	0	0	0	0	0	0	0	0	0	0	0	0	2	0	1	0	0	1	0	0	0	1	0	0	0	0	0	0	3	2	1	0	0	4	0	1	0	1	1	0	3	3	0	0	0
UNI1231	0	0	0	0	0	0	0	0	0	0	0	0	0	0	0	2	0	0	0	0	0	0	0	0	0	0	0	0	0	0	0	0	0	0	0	0	0	1	0	0	0	0	0	0	0	0	0	0	0
UNI745	0	0	0	0	0	0	0	0	0	0	0	0	0	1	0	0	0	0	0	0	0	0	0	0	0	0	0	0	0	0	0	0	0	0	0	0	0	0	0	0	0	0	2	0	0	0	0	0	0
UNI1256	0	0	0	0	0	0	0	0	0	0	0	1	0	0	0	0	1	0	0	0	0	0	0	0	0	2	0	0	0	0	0	0	0	0	0	0	0	0	0	0	0	0	0	0	0	0	0	0	0
UNI444	0	0	0	0	0	0	0	0	0	0	0	0	0	0	0	0	0	0	0	0	0	0	0	0	0	2	0	0	0	0	0	0	0	0	0	0	0	2	0	0	0	0	0	0	0	0	0	0	0
UNI354	0	0	0	0	2	1	0	0	0	0	0	0	0	0	0	0	0	0	0	0	0	0	0	0	0	0	1	0	0	0	0	0	0	0	0	0	0	0	0	0	0	0	1	0	0	0	0	0	0
UNI1664	0	0	0	0	0	0	0	0	0	0	0	0	0	0	0	1	0	0	0	0	0	0	0	0	0	0	0	0	0	0	0	0	0	0	0	55	0	0	0	0	0	0	0	0	0	0	0	0	0
UNI1017	0	0	0	0	0	0	0	0	0	0	0	0	0	0	0	0	0	0	0	0	0	0	0	0	0	0	0	0	0	0	0	0	0	0	0	0	0	0	0	0	0	0	0	0	0	0	0	0	0
UNI470	0	0	0	0	2	3	0	0	0	0	0	0	0	2	0	0	4	0	0	0	0	0	0	0	0	0	0	1	0	1	1	0	0	0	0	2	0	3	0	16	0	1	7	0	0	2	0	19	0
UNI771	0	0	0	0	1	0	0	0	0	0	0	0	0	0	0	0	2	0	0	0	0	2	0	1	0	3	0	0	0	1	0	0	0	0	0	4	0	1	0	1	1	0	1	0	1	3	0	0	0
UNI1537	0	0	0	0	0	0	0	0	0	0	0	0	0	0	0	0	0	0	0	0	0	1	0	0	0	0	0	0	0	1	0	0	0	0	0	6	0	0	1	0	0	0	2	0	4	0	0	11	0
UNI961	0	0	0	0	0	0	0	0	0	0	0	0	0	0	0	0	0	0	0	0	0	2	0	0	0	0	0	1	0	0	0	0	0	0	0	5	0	0	0	1	0	0	0	0	0	0	0	7	0
UNI37	0	3	0	2	2	7	0	0	0	1	0	1	1	0	0	0	6	0	0	0	3	2	0	0	2	4	0	0	0	6	0	0	3	0	1	0	0	9	0	0	63	2	8	1	4	3	0	0	3
UNI604	0	0	0	0	0	0	0	0	0	0	0	0	0	0	0	0	2	0	0	0	1	1	0	0	0	0	0	0	1	0	0	0	1	0	1	0	6	2	0	0	1	0	0	0	0	0	0	0	0
UNI413	0	0	0	2	0	0	1	0	0	0	0	0	0	0	0	0	0	16	0	0	0	0	0	11	0	1	0	0	44	0	4	0	0	0	0	23	0	2	1	1	1	0	26	0	0	7	0	0	8
UNI59	0	1	0	0	54	6	1	1	0	1	1	0	2	1	1	0	20	0	3	0	6	1	0	0	12	23	5	0	0	0	0	0	38	29	3	0	0	100	0	3	5	6	6	4	0	1	0	3	0
UNI147	0	0	0	0	4	0	0	0	0	0	0	0	1	0	0	2	0	0	0	0	0	0	0	0	1	5	0	0	0	2	0	0	5	2	1	1	0	7	0	0	2	0	1	0	0	2	0	0	0
UNI1705	0	0	0	0	0	0	0	0	0	0	0	0	0	35	0	0	5	1	0	0	0	0	0	12	0	2	0	2	0	1	0	0	0	0	0	0	0	1	0	0	0	1	0	0	0	0	0	0	3
UNI778	0	0	0	0	0	0	0	0	0	0	0	0	0	0	0	0	0	0	0	0	0	0	0	0	0	0	0	0	0	0	0	0	0	0	0	1	0	0	0	1	2	0	1	0	0	1	0	0	2
UNI1254	0	0	0	0	0	0	0	0	0	0	0	0	0	0	0	0	0	0	0	0	0	0	0	0	0	0	0	0	1	0	0	0	0	0	0	1	0	0	0	0	5	0	4	0	0	4	0	0	0
UNI544	0	0	0	0	0	0	0	0	0	0	0	0	0	0	0	0	0	0	0	0	0	0	0	0	0	0	0	0	0	0	0	0	0	2	0	0	0	0	1	0	1	0	0	0	0	0	0	0	0
UNI50	2	0	0	0	1	0	0	0	0	1	0	10	0	2	1	1	6	0	1	0	0	13	1	0	0	75	3	2	6	18	1	0	3	2	6	89	4	2	0	6	0	0	1	0	10	0	3	13	2
UNI781	0	0	0	0	0	0	0	0	0	0	0	8	0	0	0	0	0	0	0	0	0	0	0	0	0	0	0	0	0	0	0	0	0	0	0	0	0	0	0	0	0	0	0	0	0	0	0	0	0
UNI1093	0	0	0	0	0	0	0	0	0	0	0	0	0	0	0	0	0	0	0	0	0	0	0	0	0	0	0	0	0	0	0	0	0	0	0	0	0	65	0	0	0	0	0	0	0	0	0	0	0
UNI1191	9	20	0	1	175	55	4	0	3	39	0	2	5	1	5	0	99	0	25	1	39	14	2	6	22	53	15	0	11	0	3	1	156	82	2	0	0	387	7	1	34	30	18	5	8	17	0	1	0
UNI654	0	0	0	0	0	0	0	0	0	0	0	0	0	0	0	113	1	22	0	0	0	0	0	0	0	0	0	25	9	13	0	0	0	0	0	0	7	0	0	0	0	0	0	0	0	0	6	5	10
UNI962	0	0	0	0	0	0	0	0	0	0	0	0	0	0	0	7	0	7	0	0	0	0	0	0	0	0	0	17	4	2	0	0	0	0	0	0	2	0	0	0	0	0	0	0	0	0	0	2	3
UNI1223	0	0	0	0	0	0	0	0	0	0	0	0	0	0	0	8	0	1	0	0	0	0	0	0	0	0	0	1	2	0	0	0	0	0	0	0	2	0	0	0	0	0	0	0	0	0	0	1	2
UNI462	0	0	0	0	1	0	0	0	0	0	0	0	0	0	0	41	0	158	0	0	0	0	0	0	0	0	0	47	12	25	3	0	0	0	0	0	19	0	0	0	0	0	0	0	0	0	6	7	10
UNI1536	0	0	0	0	0	0	0	0	0	0	0	0	0	0	0	5	0	42	0	0	0	0	0	0	0	0	0	15	4	5	0	0	0	0	0	0	11	0	0	0	0	0	0	0	0	0	0	3	3
UNI1242	0	0	0	0	0	0	0	0	0	0	1	0	0	0	0	96	15	12	0	0	0	1	0	0	0	0	0	67	88	16	0	0	0	0	7	0	674	2	0	0	0	0	0	0	0	2	437	16	44
UNI281	0	0	0	0	0	0	0	0	0	0	0	0	0	0	0	114	1	11	0	0	0	0	0	0	0	0	0	82	47	9	0	0	0	0	0	0	323	0	0	0	0	0	0	0	0	0	112	4	77
UNI538	0	0	0	0	0	0	0	0	0	0	0	0	0	0	0	109	0	8	0	0	0	1	0	0	0	0	0	88	134	142	0	0	0	0	0	0	164	2	0	0	0	0	0	0	0	0	101	14	37
UNI679	0	0	0	0	0	0	0	0	0	0	0	0	0	0	0	86	0	106	0	0	0	0	0	0	0	0	0	45	13	23	1	0	0	0	0	0	51	0	0	0	0	0	0	0	0	0	11	12	33
UNI1651	0	0	0	0	0	0	0	0	0	0	0	0	0	0	0	24	0	33	0	0	0	0	0	0	0	0	0	18	5	7	0	0	0	0	0	0	16	0	0	0	0	0	0	0	0	0	9	4	17
UNI1349	0	0	0	0	0	0	0	0	0	0	0	0	0	0	0	6	0	1	0	0	0	0	0	0	0	0	0	2	3	2	0	0	0	0	0	0	0	0	0	0	0	0	0	0	0	0	1	0	0
UNI1297	0	0	0	0	0	0	0	0	0	0	0	0	0	0	0	1	0	1	0	0	0	0	0	0	0	0	0	0	0	0	0	0	0	0	0	0	0	0	0	0	0	0	0	0	0	0	1	0	0
UNI1676	0	0	0	0	0	0	0	0	0	0	0	0	0	0	0	1	0	2	0	0	0	0	0	0	0	0	0	0	0	1	0	0	0	0	0	0	1	0	0	0	0	0	0	0	0	0	1	0	0
UNI1233	0	0	0	0	0	0	0	0	0	0	0	0	0	0	0	1	0	1	0	0	0	0	0	0	0	0	0	1	0	0	0	0	0	0	0	0	2	0	0	0	0	0	0	0	0	0	1	1	1
UNI900	0	0	0	0	0	0	0	0	0	0	0	0	0	0	0	2	0	0	0	0	0	0	0	0	0	0	0	2	1	2	0	0	0	0	0	0	6	0	0	0	0	0	0	0	0	0	2	1	1
UNI1	3	1	0	0	6	2	0	0	0	5	42	50	0	4	1	33981	953	42462	6	7	6	33	47	0	0	180	3	27739	28746	12200	80	3	0	7	42	7	28913	307	0	0	1	101	0	0	0	25	10110	5163	12881
UNI193	0	0	0	0	0	0	0	0	0	0	0	0	0	0	0	60	16	1	0	0	0	0	1	0	0	2	0	36	49	15	0	0	0	0	0	0	389	1	0	0	0	1	0	0	0	0	264	0	55
UNI1412	0	0	0	0	0	0	0	0	0	0	0	0	0	0	0	200	2	201	0	0	0	0	0	0	0	1	0	142	83	47	0	0	0	0	0	0	78	1	0	0	0	2	0	0	0	0	18	14	40
UNI464	0	0	0	0	0	0	0	0	0	0	0	0	0	0	0	224	0	116	0	0	0	0	0	0	0	0	0	161	48	47	0	0	0	0	0	0	90	0	0	0	0	0	0	0	0	0	32	8	46
UNI1612	0	0	0	0	0	0	0	0	0	0	0	0	0	0	0	52	2	19	0	0	0	0	0	0	0	0	0	47	43	7	0	0	0	0	0	0	51	0	0	0	0	0	0	0	0	0	25	9	23
UNI1719	0	0	0	0	0	0	0	0	0	0	0	0	0	0	0	15	0	2	0	0	0	0	0	0	0	0	0	4	24	11	0	0	0	0	0	0	1	0	0	0	0	0	0	0	0	0	2	0	4
UNI314	0	0	0	0	0	0	0	0	0	0	0	0	0	0	0	6	0	2	0	0	0	0	0	0	0	0	0	5	1	8	0	0	0	0	0	0	2	0	0	0	0	0	0	0	0	0	1	5	6
UNI1569	0	0	0	0	0	0	0	0	0	0	0	0	0	0	0	2	0	8	0	0	0	0	0	0	0	0	0	0	0	0	0	0	0	0	0	0	1	0	0	0	0	0	0	0	0	0	0	1	1
UNI760	0	0	0	0	1	0	0	0	0	0	0	0	0	0	0	229	9	240	0	0	0	0	0	0	0	1	0	119	182	190	0	0	0	0	0	0	482	2	0	0	0	0	0	0	0	0	374	223	90
UNI1487	0	0	0	0	0	0	0	0	0	0	0	0	0	0	0	33	0	34	0	0	0	0	0	0	0	0	0	41	19	7	0	0	0	0	0	0	9	0	0	0	0	0	0	0	0	0	18	1	3
UNI1592	0	0	0	0	0	0	0	0	0	0	0	0	0	0	0	3	0	0	0	0	0	0	0	0	0	0	0	6	0	0	0	0	0	0	0	0	0	0	0	0	0	0	0	0	0	0	7	0	0
UNI1245	0	0	0	0	0	0	0	0	0	0	0	0	0	0	0	1	0	0	0	0	0	0	0	0	0	0	0	0	1	2	0	0	0	0	0	0	0	0	0	0	0	0	0	0	0	0	1	0	0
UNI1562	0	0	0	0	0	0	0	0	0	0	0	0	0	0	0	1	0	0	0	0	0	0	0	0	0	0	0	1	0	2	0	0	0	0	0	0	0	0	0	0	0	0	0	0	0	0	2	0	1
UNI1560	0	0	0	0	0	0	0	0	0	0	0	0	0	0	0	1	3	3	0	0	0	0	0	0	0	0	0	7	6	3	0	0	0	0	0	0	2	0	0	0	0	0	0	0	0	0	2	0	0
UNI743	0	0	0	0	0	0	0	0	0	0	0	0	0	0	0	338	2	81	0	0	0	0	0	0	0	0	0	171	79	42	1	0	0	0	0	0	54	0	0	0	0	1	0	0	0	0	41	3	29
UNI506	0	0	0	0	0	0	0	0	0	0	0	0	0	0	0	445	3	154	0	0	0	0	0	0	0	0	0	250	88	51	0	0	0	0	0	1	64	0	0	0	0	0	0	0	0	0	48	5	46
UNI574	0	0	0	0	0	0	0	0	0	0	0	0	0	0	0	138	2	23	0	0	0	1	0	0	0	0	0	116	84	80	0	0	0	0	0	0	385	0	0	0	0	0	0	0	0	0	121	10	98
UNI355	0	0	0	0	0	0	0	0	0	0	0	0	0	0	0	218	0	138	0	0	0	0	0	0	0	0	0	168	50	86	0	0	0	0	0	0	129	0	0	0	0	0	0	0	0	0	50	62	69
UNI250	0	0	0	0	0	0	0	0	0	0	0	0	0	0	0	211	0	185	0	0	0	0	0	0	0	0	0	154	65	110	0	0	0	0	0	0	178	0	0	0	0	0	0	0	0	0	64	40	72
UNI865	0	0	0	0	0	0	0	0	0	0	0	0	0	0	0	9	0	0	0	0	0	0	0	0	0	0	0	3	4	0	0	0	0	0	0	0	0	1	0	0	0	0	0	0	0	0	2	0	0
UNI526	0	0	0	0	0	0	0	0	0	0	0	0	0	0	0	3	0	1	0	0	0	0	0	0	0	1	0	8	4	4	0	0	0	0	0	0	11	0	0	0	0	0	0	0	0	0	3	5	3
UNI595	0	0	0	0	0	0	0	0	0	0	0	0	0	0	0	5	0	5	0	0	0	0	0	0	0	0	0	2	5	1	0	0	0	0	0	0	9	0	0	0	0	0	0	0	0	0	9	0	5
UNI772	0	0	0	0	0	0	0	0	0	0	0	0	0	0	0	32	1	37	0	0	0	0	0	0	0	0	0	13	20	16	0	0	0	0	0	0	25	0	0	0	0	0	0	0	0	0	10	4	1
UNI1101	0	0	0	0	0	0	0	0	0	0	0	0	0	0	0	3	0	4	0	0	0	0	0	0	0	0	0	4	6	6	0	0	0	0	0	0	0	0	0	0	0	0	0	0	0	0	2	0	0
UNI950	0	0	0	0	0	0	0	0	0	0	0	0	0	0	0	0	0	0	0	0	0	0	0	0	0	0	0	1	0	1	0	0	0	0	0	0	3	0	0	0	0	0	0	0	0	0	2	1	0
UNI1565	0	0	0	0	0	0	0	0	0	0	0	0	0	0	0	0	0	0	0	0	0	0	0	0	0	0	0	2	1	1	0	0	0	0	0	0	0	0	0	0	0	0	0	0	0	0	1	1	0
UNI1126	0	0	0	0	0	0	0	0	0	0	0	0	0	0	0	0	0	0	0	0	0	0	0	0	0	0	0	0	0	1	0	0	0	0	0	0	0	0	0	0	0	0	0	0	0	0	4	0	1
UNI1033	0	0	0	0	0	0	0	0	0	0	0	0	0	0	0	0	0	0	0	0	0	0	0	0	0	0	0	0	1	0	0	0	0	0	0	0	1	0	0	0	0	0	0	0	0	0	1	0	1
UNI1040	0	0	0	0	0	0	0	0	0	0	0	0	0	0	0	0	0	0	0	0	0	0	0	0	0	0	0	5	1	0	0	0	0	0	0	0	0	0	0	0	0	0	0	0	0	0	0	9	0
UNI829	0	0	0	0	0	0	0	0	0	0	0	0	0	0	0	4	0	0	0	0	0	0	0	0	0	0	0	3	0	1	0	0	0	0	0	0	2	0	0	0	0	0	0	0	0	0	0	1	0
UNI1609	0	0	0	0	0	0	0	0	0	0	0	0	0	0	0	0	0	0	0	0	0	0	0	0	0	0	0	0	0	0	0	0	0	0	0	0	1	0	0	0	0	0	0	0	0	0	0	1	0
UNI1087	0	0	0	0	0	0	0	0	0	0	0	0	0	0	0	1	0	1	0	0	0	0	0	0	0	0	0	1	1	1	0	0	0	0	0	0	2	0	0	0	0	0	0	0	0	0	0	1	1
UNI590	0	0	0	0	0	0	0	0	0	0	0	0	0	0	0	6	1	1	0	0	0	0	0	0	0	0	0	5	0	1	0	0	0	0	0	0	3	0	0	0	0	0	0	0	0	0	0	0	1
UNI1447	0	0	0	0	0	0	0	0	0	0	0	0	0	0	0	2	0	2	0	0	0	0	0	0	0	0	0	0	0	0	0	0	0	0	0	0	0	0	0	0	0	0	0	0	0	0	0	0	1
UNI1208	0	0	0	0	0	0	0	0	0	0	0	0	0	0	0	3	0	1	0	0	0	0	0	0	0	0	0	0	0	0	0	0	0	0	0	0	0	0	0	0	0	0	0	0	0	0	0	0	0
UNI1477	0	0	0	0	0	0	0	0	0	0	0	0	0	0	0	0	0	0	0	0	0	0	0	0	0	0	0	0	0	0	0	0	0	0	0	0	3	0	0	0	0	0	0	0	0	0	0	0	0
UNI340	0	0	0	0	0	1	0	0	0	0	4	6	0	0	0	597	98	817	0	0	0	9	2	0	0	55	0	1104	1142	2013	4	0	0	0	3	4	1245	44	0	0	0	16	0	0	0	3	309	1377	528
UNI637	0	0	0	0	0	0	0	0	0	0	0	0	0	0	0	295	12	27	0	0	0	0	0	0	0	1	0	84	329	140	0	0	0	0	0	0	21	7	0	0	0	0	0	0	0	0	4	47	47
UNI400	0	0	0	0	0	0	0	0	0	0	0	0	0	0	0	104	2	194	0	0	0	0	0	0	0	3	0	198	70	193	0	0	1	0	0	0	146	1	0	0	0	1	0	0	0	0	19	52	82
UNI118	0	0	0	0	0	1	0	0	0	0	0	0	0	0	0	72	5	123	0	0	0	0	0	0	0	0	0	140	72	147	0	0	0	0	0	0	117	0	0	0	0	0	0	0	0	0	17	57	68
UNI392	0	0	0	0	0	0	0	0	0	0	0	0	0	0	0	41	1	61	0	0	0	0	0	0	0	0	0	63	28	65	0	0	0	0	0	0	47	0	0	0	0	1	0	0	0	0	6	32	42
UNI1370	0	0	0	0	0	0	0	0	0	0	0	0	0	0	0	22	0	0	0	0	0	0	0	0	0	0	0	9	17	5	0	0	0	0	0	0	56	1	0	0	0	1	0	0	0	0	25	0	32
UNI775	0	0	0	0	0	0	0	0	0	0	0	0	0	0	0	9	0	34	0	0	0	0	0	0	0	1	0	38	28	56	0	0	0	1	0	0	48	0	0	0	0	0	0	0	0	0	6	45	19
UNI1555	0	0	0	0	0	0	0	0	0	0	0	0	0	0	0	48	0	63	0	0	0	0	0	0	0	0	0	16	14	7	0	0	0	0	0	0	27	0	0	0	0	0	0	0	0	0	2	2	7
UNI894	0	0	0	0	0	0	0	0	0	0	0	0	0	0	0	2	0	0	0	0	0	0	0	0	0	0	0	0	2	1	0	0	0	0	0	0	0	0	0	0	0	0	0	0	0	0	0	0	0
UNI1557	0	0	0	0	0	0	0	0	0	0	0	0	0	0	0	2	0	0	0	0	0	0	0	0	0	0	0	2	17	7	0	0	0	0	0	0	0	0	0	0	0	0	0	0	0	0	0	0	1
UNI923	0	0	0	0	0	0	0	0	0	0	0	0	0	0	0	15	0	35	0	0	0	0	0	0	0	0	0	25	23	11	0	0	0	0	0	0	19	0	0	0	0	0	0	0	0	0	26	0	0
UNI1107	0	0	0	0	0	0	0	0	0	0	0	0	0	0	0	10	2	1	0	0	0	0	0	0	0	0	0	12	7	8	1	0	0	0	0	0	8	0	0	0	0	0	0	0	0	0	10	10	4
UNI551	0	0	0	0	0	0	0	0	0	0	0	0	0	0	0	2	0	0	0	0	0	0	0	0	0	0	0	3	5	5	0	0	0	0	0	0	3	0	0	0	0	0	0	0	0	0	2	4	0
UNI461	0	0	0	0	0	0	0	0	0	0	0	0	0	0	0	1	0	2	0	0	0	0	0	0	0	0	0	0	7	5	0	0	0	0	0	0	4	0	0	0	0	0	0	0	0	0	0	8	1
UNI630	0	0	0	0	0	0	0	0	0	0	0	0	0	0	0	0	1	1	0	0	0	0	0	0	0	0	0	1	2	5	0	0	0	0	0	0	3	0	0	0	0	0	0	0	0	0	0	2	0
UNI1319	0	0	0	0	0	0	0	0	0	0	0	0	0	0	0	1	0	0	0	0	0	0	0	0	0	0	0	0	0	0	0	0	0	0	0	0	0	0	0	0	0	0	0	0	0	0	0	0	1
UNI1741	0	0	0	0	0	0	0	0	0	0	0	0	0	0	0	0	0	0	0	0	0	0	0	0	0	0	0	0	1	0	0	0	0	0	0	0	0	0	0	0	0	0	0	0	0	0	0	0	1
UNI1626	0	0	0	0	0	0	0	0	0	0	0	0	0	0	0	0	0	0	0	0	0	0	0	0	0	0	0	1	1	0	0	0	0	0	0	0	0	0	0	0	0	0	0	0	0	0	0	0	0
UNI1081	3	5	0	4	28	13	2	0	0	10	4	62	1	0	10	2	51	0	49	6	18	42	4	1	1	222	23	6	25	19	4	4	76	16	4	91	2	70	3	9	18	16	12	4	15	7	0	87	0
UNI1418	0	0	0	2	2	1	0	1	0	3	0	0	0	0	5	0	1	0	3	0	0	5	1	0	0	13	3	0	0	5	0	0	2	1	0	2	0	2	0	1	0	1	0	0	2	1	0	0	0
UNI861	0	0	0	4	0	0	0	1	0	0	0	1	0	0	0	0	15	0	0	8	0	0	0	0	0	2	1	0	0	0	0	0	0	4	2	1	0	1	0	0	0	6	1	0	0	0	0	0	0
UNI198	14	4	3	7	18	19	7	10	3	0	0	0	3	0	0	2	18	0	153	0	6	0	0	0	9	91	49	0	9	0	14	12	9	7	5	0	0	94	24	0	2	0	45	26	0	3	0	0	0
UNI1077	0	0	0	4	0	0	0	1	0	0	0	0	0	1	0	0	12	0	0	0	0	0	0	0	0	87	0	0	0	0	0	0	0	2	0	0	0	0	3	0	0	1	3	0	0	3	0	0	0
UNI364	0	0	0	43	0	0	0	3	0	0	0	89	0	0	0	73	0	0	0	0	7	0	0	0	0	0	0	0	0	0	0	0	0	0	0	0	0	0	0	0	0	0	0	0	0	0	0	0	0
UNI431	5	2	0	16	0	0	0	11	9	0	0	73	2	0	0	0	54	0	22	8	5	48	0	0	0	3	8	0	0	0	3	4	33	3	0	0	0	0	10	0	5	0	14	4	0	0	0	0	0
UNI1167	0	1	0	0	0	1	0	0	0	2	0	2	0	0	1	0	1	0	9	0	1	3	1	0	0	15	1	0	1	0	2	1	3	2	0	3	0	3	0	1	1	1	1	0	2	1	0	0	0
UNI1564	0	1	0	6	2	0	0	0	2	0	0	0	1	0	0	0	2	0	7	0	1	0	0	8	4	0	1	0	0	0	0	0	1	0	0	0	0	7	1	0	0	0	0	0	0	0	0	0	0
UNI508	2	2	0	1	3	8	0	2	2	10	0	23	1	31	1	0	29	0	17	5	5	3	0	0	2	17	9	0	4	4	9	1	10	2	0	3	1	15	0	1	0	24	47	1	8	7	0	0	0
UNI238	4	3	1	6	11	12	1	2	0	7	19	0	1	2	3	0	77	0	35	10	11	20	0	0	1	513	6	0	8	138	3	2	16	18	3	187	0	113	7	8	8	2	17	3	31	6	0	0	1
UNI366	10	14	2	5	173	76	16	6	6	0	44	3	7	0	10	1	87	0	110	9	70	3	1	1	18	47	36	0	23	0	7	4	321	33	0	2	0	268	12	2	46	6	5	8	3	30	0	0	0
UNI229	0	0	0	0	0	0	0	0	0	0	0	2	0	4	0	0	2	0	0	0	0	0	0	0	0	5	0	1	1	0	0	0	0	0	0	2	0	3	0	0	0	0	0	0	0	0	0	0	0
UNI1689	0	0	0	0	0	0	0	0	0	0	0	0	0	0	0	0	0	0	0	0	0	0	0	0	0	6	0	0	0	0	0	0	0	0	0	0	0	0	0	0	0	0	0	0	1	0	0	0	0
UNI73	0	0	1	0	3	9	0	0	1	37	33	505	0	1002	3	1	0	0	59	40	0	36	103	21	3	101	5	0	2	0	2	0	0	9	287	103	24	36	8	45	19	22	4	15	2	0	1	1	0
UNI90	0	0	0	0	2	5	0	0	0	0	0	0	0	286	1	0	0	0	10	23	0	8	0	3	0	10	2	0	0	0	0	0	0	0	118	1	0	23	0	13	1	0	0	3	0	0	2	1	0
UNI137	0	0	0	0	0	0	0	0	0	0	0	0	0	6	0	1	0	0	4	1	0	0	0	0	0	0	0	0	0	0	0	0	0	0	5	0	0	0	0	0	1	0	0	0	0	0	0	0	0
UNI1117	11	10	4	3	22	49	10	8	11	21	6	35	6	0	4	3	27	0	58	3	22	9	11	2	17	20	23	3	15	0	8	5	40	11	2	9	0	40	12	2	15	13	3	5	5	8	0	6	0
UNI154	8	5	2	1	13	34	0	2	3	7	2	27	7	0	44	0	46	0	69	6	25	24	2	3	6	101	30	0	82	69	4	10	49	12	2	19	28	176	8	3	13	19	212	0	6	17	0	3	1
UNI42	34	44	13	71	54	129	9	47	40	34	75	214	55	0	50	22	25	0	307	104	173	185	0	9	70	268	109	0	386	1	24	9	119	21	14	0	0	80	75	0	180	0	33	20	0	143	0	0	18
UNI1442	2	7	1	2	24	13	1	1	2	0	4	0	3	0	1	3	11	0	21	2	10	4	1	0	5	50	2	1	10	1	1	9	17	3	2	8	0	76	6	1	25	0	11	4	0	10	0	0	0
UNI1392	0	1	0	0	6	2	0	0	0	0	0	2	0	0	0	0	2	0	3	0	0	0	0	0	0	8	1	0	0	0	0	0	3	0	0	1	0	2	2	0	2	0	1	0	0	1	0	0	0
UNI1576	0	2	0	0	11	3	2	2	4	9	0	2	3	0	0	3	13	0	11	2	8	4	1	1	3	1	4	4	23	0	0	0	13	3	0	0	0	10	0	1	1	1	0	0	0	2	0	2	0
UNI1047	0	0	0	2	10	0	0	0	0	0	0	29	1	0	0	0	0	0	0	4	0	0	0	0	2	0	0	0	0	0	0	7	12	0	0	0	0	0	0	0	0	0	0	3	0	11	0	0	0
UNI1278	0	0	0	0	0	0	0	0	0	0	0	0	0	2	0	0	0	2	1	0	0	0	0	1	0	29	0	0	0	2	0	1	0	0	0	4	2	0	0	0	0	1	0	0	0	0	0	2	0
UNI1688	0	0	0	0	0	0	0	0	0	0	0	3	0	0	0	0	0	0	0	0	0	0	0	0	0	8	0	0	2	0	0	0	0	0	2	0	0	0	0	0	1	0	0	0	0	0	0	0	0
UNI397	0	0	0	0	0	0	0	0	0	0	0	0	0	0	0	0	0	0	0	0	0	0	0	0	0	89	7	0	18	1	0	0	0	0	1	0	0	0	0	0	0	0	0	0	0	0	0	0	0
UNI7	323	269	90	299	2993	1471	276	230	463	2501	100	212	294	10	286	44	2337	0	2225	328	643	464	261	419	541	704	1005	5	596	130	477	186	1838	627	89	116	2	3480	422	130	286	898	160	143	207	113	0	16	3
UNI8	304	251	68	414	1364	1708	198	307	393	797	186	919	196	2	150	83	995	0	2115	551	677	396	346	304	371	959	635	49	845	4	479	323	1756	469	71	407	0	2059	388	72	556	922	117	173	173	323	1	309	1
UNI1400	5	11	0	0	90	17	4	1	3	43	0	0	4	0	1	1	46	0	38	2	16	9	0	0	7	26	18	0	5	1	3	0	71	31	2	1	0	136	7	2	2	10	5	2	2	7	0	1	0
UNI1624	0	7	0	0	7	6	1	2	1	0	0	1	0	0	0	0	6	0	5	0	5	3	0	2	2	2	2	0	0	0	4	0	11	3	0	1	0	18	1	0	7	4	1	0	1	1	0	0	0
UNI422	7	16	4	4	87	48	13	15	28	55	3	6	13	0	9	4	74	0	65	4	20	12	5	3	17	17	50	0	15	6	10	2	51	16	2	5	0	92	10	0	11	16	4	2	2	7	0	0	2
UNI408	4	4	2	0	4	2	1	6	3	1	0	0	2	0	0	0	8	0	30	0	5	0	2	1	3	0	6	0	0	0	1	0	12	1	0	0	0	5	3	0	4	1	0	0	0	0	0	0	0
UNI673	0	0	0	0	0	0	0	1	0	0	0	0	0	0	0	0	0	0	1	0	0	0	1	0	1	0	0	0	0	0	0	0	0	0	0	0	0	0	0	0	0	0	0	0	0	0	0	0	0
UNI20	119	90	34	169	362	402	87	165	133	511	0	17	78	0	37	0	568	1	1572	122	208	161	63	248	197	87	267	1	398	97	131	71	471	119	1	12	1	679	115	70	43	289	50	63	447	64	0	5	26
UNI1478	0	0	0	0	0	0	0	0	0	4	0	6	0	0	0	0	0	0	0	0	0	3	1	0	0	22	1	0	4	1	0	1	7	0	2	8	0	2	0	0	1	1	0	0	0	0	0	5	0
UNI91	1	0	0	1	4	3	0	0	0	1	1	4	1	1	0	0	6	0	2	0	2	0	0	3	1	6	0	0	2	0	0	1	4	2	0	0	0	5	0	2	0	2	1	0	1	2	0	0	0
UNI1513	0	0	0	0	0	0	0	0	0	2	0	0	0	0	0	0	4	0	2	0	0	4	0	0	0	9	2	0	1	3	0	0	2	1	0	4	0	1	0	2	1	1	0	1	1	0	1	0	0
UNI1549	16	8	0	10	80	21	6	13	13	46	1	2	9	0	4	0	26	0	101	13	17	16	3	4	5	7	35	1	6	1	11	3	44	13	1	2	0	71	7	2	6	11	3	3	2	2	0	0	0
UNI1722	0	0	0	0	4	4	0	0	0	1	0	0	0	0	0	0	0	0	2	1	1	2	0	0	0	0	0	0	0	0	0	0	0	1	0	0	0	7	1	0	0	0	0	1	0	0	0	0	0
UNI1657	11	17	1	5	125	38	4	3	1	27	0	6	4	0	3	5	40	0	20	5	37	9	1	7	15	18	8	0	8	3	3	5	86	40	8	0	0	171	7	2	19	20	6	4	1	7	0	0	0
UNI1061	5	5	1	5	61	13	3	4	0	42	2	2	4	4	11	1	104	0	27	2	30	41	3	0	5	108	31	0	18	24	8	4	54	17	3	16	0	99	4	6	14	13	6	2	11	1	0	0	0
UNI102	47	30	13	15	111	102	20	89	55	0	3	4	28	0	7	0	102	0	268	10	76	1	76	26	44	2	69	0	2	0	15	17	144	21	1	1	1	125	44	0	79	22	6	4	0	6	0	0	0
UNI948	4	2	1	7	6	7	0	3	4	1	0	7	2	0	0	0	4	0	18	3	5	3	4	0	1	8	8	0	1	0	2	1	14	1	1	0	0	8	1	0	3	1	3	0	0	2	0	0	0
UNI41	26	70	4	35	319	186	18	7	8	0	10	0	25	6	76	33	89	0	218	39	216	22	17	0	41	335	68	23	164	9	21	48	270	59	0	10	0	726	37	5	224	0	63	38	0	92	0	0	0
UNI111	5	4	0	8	79	33	7	0	3	6	17	0	4	178	9	3	20	0	63	5	33	29	0	0	6	49	8	0	3	4	1	3	32	10	0	9	0	365	13	88	59	0	63	16	1	13	0	1	0
UNI768	0	0	0	0	0	0	0	0	0	0	0	0	0	0	0	0	3	0	0	0	0	0	0	0	0	0	0	0	0	0	0	0	0	0	0	0	0	0	0	0	0	0	0	0	0	0	114	0	0
UNI1280	0	0	0	0	0	0	0	0	0	0	0	0	0	0	0	55	0	0	11	0	0	0	0	0	0	0	0	0	0	0	0	0	0	0	0	0	0	0	0	0	0	0	2	0	0	0	0	0	0
UNI1171	0	0	0	0	0	32	0	0	0	0	0	0	0	0	0	0	0	0	0	0	0	0	0	0	0	0	0	0	0	0	0	0	0	0	0	0	0	0	0	0	0	0	0	0	0	0	0	0	0
UNI893	0	0	0	0	0	0	0	0	1	0	0	0	0	0	0	0	0	0	0	0	0	0	0	0	0	0	0	0	0	0	0	0	0	0	0	0	0	0	0	0	84	0	0	0	0	0	0	0	0
UNI632	0	0	0	0	0	0	0	0	0	0	0	0	0	0	0	0	0	0	0	0	0	0	0	0	0	127	0	0	0	0	0	0	0	0	0	0	0	0	0	0	0	0	0	0	0	0	0	0	0
UNI1211	0	0	0	0	0	0	0	0	0	0	0	0	0	0	0	0	0	0	0	0	0	0	0	0	0	0	0	0	0	0	0	0	0	0	0	0	0	0	0	0	0	0	0	0	0	0	0	0	0
UNI165	0	1	0	0	0	0	0	0	0	0	0	0	0	0	0	0	43	34	0	0	0	0	0	0	0	77	0	17	120	35	0	0	0	0	9	0	57	0	0	0	0	0	0	0	0	0	451	0	0
UNI1185	0	0	0	0	0	0	0	0	0	0	0	0	0	0	0	0	0	0	10	0	0	0	0	0	0	0	0	0	0	0	0	0	0	0	45	0	0	0	0	0	0	0	0	0	0	0	0	0	0
UNI1205	0	0	0	0	0	0	0	0	0	0	0	0	0	4	0	0	0	0	0	0	0	0	0	0	0	0	0	0	0	0	0	0	0	0	0	0	0	0	0	0	0	0	0	0	0	1	0	0	0
UNI1149	0	0	0	0	0	0	0	0	0	0	0	0	0	101	0	0	0	0	0	0	0	0	0	0	0	0	0	0	0	0	0	0	0	0	0	0	0	0	0	0	0	0	0	0	0	0	0	0	0
UNI882	0	0	0	0	0	0	0	0	0	0	0	0	0	0	0	0	0	0	0	0	0	0	0	0	0	0	4	0	0	0	0	0	0	0	0	0	72	0	0	0	0	0	0	0	0	0	0	0	0
UNI1716	0	0	0	0	0	0	1	0	0	0	0	0	0	0	0	0	0	0	0	0	0	0	0	0	1	0	0	0	0	0	0	0	0	0	0	0	0	0	0	0	0	0	22	0	0	4	0	0	0
UNI503	0	0	0	0	0	0	0	0	0	0	0	0	0	246	0	0	0	0	0	0	0	0	0	0	0	0	0	0	0	0	0	0	0	0	0	0	0	0	0	0	0	0	0	0	0	0	0	0	0
UNI45	0	3	1	2	0	7	0	0	0	0	0	0	1	0	2	12	28	0	0	12	0	0	0	0	1	0	4	0	0	0	1	1	13	680	0	0	0	3080	4	0	9	12	0	7	0	1	1	0	0
UNI409	1	2	0	1	9	4	0	1	0	9	0	0	0	0	0	4	16	0	44	2	3	6	0	0	1	0	1	28	0	0	1	1	12	15	4	0	0	78	2	0	10	0	1	0	0	0	0	0	3
UNI36	3	21	0	9	0	2	0	0	0	4	0	0	0	0	0	1	0	0	1	4254	3	0	0	12	0	0	4	0	0	0	0	45	1	41	0	0	0	76	6	0	275	7	1	57	0	0	0	0	0
UNI995	0	0	0	0	0	1	0	0	0	7	19	0	0	0	0	0	25	0	0	0	0	2	0	2	0	0	1	0	4	0	2	0	4	0	28	0	4	0	0	0	0	0	0	0	0	0	0	0	5
UNI131	0	0	0	0	0	0	0	0	0	0	0	0	0	0	0	0	0	0	0	0	0	0	0	12	0	0	0	0	0	0	0	0	0	0	1	0	0	0	0	0	0	0	0	0	0	0	0	0	0
UNI468	0	0	0	0	0	0	0	0	0	0	0	0	0	0	0	0	0	0	0	0	0	0	0	6	0	0	0	0	0	0	0	0	0	0	0	0	0	0	0	0	0	0	0	0	0	0	0	0	0
UNI1685	0	2	0	5	0	0	0	0	0	0	0	0	0	0	0	0	0	0	0	26	0	0	0	0	0	0	0	0	0	0	0	0	23	0	0	0	0	0	0	0	0	0	0	2	0	0	0	0	0
UNI481	0	0	0	0	0	0	0	0	0	0	0	0	0	0	2	0	0	0	0	0	0	0	0	38	0	95	0	0	0	0	0	0	0	0	82	140	0	0	0	0	0	0	0	0	0	0	0	0	0
UNI1559	0	0	0	20	0	0	0	0	0	0	2	0	0	0	0	0	0	0	0	0	0	7	0	44	2	0	0	0	1	0	0	25	0	0	8	0	4	0	0	0	0	0	4	0	1	0	0	0	1
UNI1432	0	0	0	0	0	0	0	0	0	0	0	0	0	1	0	0	0	0	0	0	0	0	0	1	0	0	0	0	0	0	0	0	0	0	1	0	0	0	0	0	0	0	0	0	0	0	0	0	0
UNI469	0	2	0	7	0	6	5	1	0	0	0	0	0	0	0	0	2	0	1	15	0	0	0	0	3	0	3	0	0	0	0	0	0	14	1	0	0	28	1	0	87	13	2	0	0	4	0	0	0
UNI802	0	0	2	0	7	0	0	0	5	0	0	0	0	0	0	0	58	0	9	7	0	0	0	0	11	0	0	0	0	0	0	0	0	1	10	0	1	2	18	0	0	18	0	0	0	0	0	0	0
UNI316	0	0	0	3	12	4	1	0	0	0	2	0	0	0	0	0	0	0	0	7	1	2	0	8	0	0	0	0	0	0	2	7	0	1	11	0	0	0	3	0	0	5	0	5	4	6	0	0	0
UNI276	0	0	0	9	0	9	0	0	0	0	1	0	0	0	10	0	8	0	0	18	4	1	0	1	0	0	0	1	0	0	0	9	10	0	36	160	0	0	2	0	0	0	0	1	368	0	0	0	0
UNI635	0	0	0	0	0	0	0	0	0	0	0	0	0	0	0	0	0	0	0	0	0	0	0	0	0	0	0	0	0	0	0	0	0	0	0	2	0	0	0	0	0	0	0	0	0	0	0	0	0
UNI419	0	0	0	0	0	0	0	0	0	0	0	0	0	0	0	0	0	0	0	0	0	0	0	0	0	0	0	0	0	0	0	0	0	0	0	237	0	0	0	0	0	0	0	0	0	0	0	0	0
UNI499	0	0	0	0	0	0	0	0	0	0	1	0	0	0	0	0	1	0	0	0	0	0	0	0	0	0	0	0	0	0	0	0	0	0	11	0	0	0	0	0	0	0	0	0	0	0	0	0	2
UNI19	0	1	0	3	0	0	0	1	0	1	22	3	0	0	0	2	5	0	0	0	0	12	0	11874	2	0	0	0	40	0	7	1	0	0	73	0	22	2	0	0	0	0	0	6	0	0	1	0	0
UNI130	0	0	0	0	0	0	0	0	0	0	0	0	0	0	0	0	0	0	0	0	0	0	0	18	0	0	0	0	0	0	0	0	0	0	2	0	0	0	0	0	0	0	0	0	0	0	0	0	0
UNI115	0	0	0	0	0	0	0	0	0	0	0	0	0	0	0	0	0	0	0	0	0	0	0	6	0	0	0	0	0	0	0	0	0	0	1	0	0	0	0	0	0	0	0	0	0	0	0	0	0
UNI17	0	1	1	0	0	1	2	1	1	26	36	2	0	3	0	0	9	0	7	0	0	4	55	10641	3	0	1	0	0	0	0	2	1	0	194	1	86	13	0	0	21	0	0	7	0	0	106	0	7
UNI99	0	0	0	0	0	0	0	0	0	0	0	0	0	1	0	0	1	0	0	0	0	0	0	4	0	0	0	0	0	0	0	0	0	0	0	0	0	0	0	0	0	0	0	0	0	0	0	0	0
UNI65	0	0	0	0	0	0	0	0	0	0	0	0	0	0	0	0	0	0	0	0	0	0	1	13	0	0	0	0	0	0	0	0	0	0	0	0	0	0	0	0	0	0	0	0	1	0	0	0	0
UNI208	0	0	0	0	0	0	0	0	0	0	0	0	0	0	0	3	0	0	0	0	0	0	0	520	0	0	0	0	0	0	0	0	0	0	0	0	0	0	0	0	0	0	1	0	0	0	0	0	0
UNI1414	0	0	0	0	0	0	0	0	0	0	0	0	0	0	0	0	0	0	0	0	0	0	0	191	0	0	0	0	0	0	0	0	0	0	0	0	0	0	0	0	0	0	0	0	0	0	0	0	0
UNI1291	1	1	1	0	0	0	0	0	0	0	1	0	1	0	0	0	11	0	0	9	0	0	0	14	2	0	0	0	0	0	0	2	0	2	53	0	0	0	0	0	1	0	0	0	0	0	0	0	0
UNI180	0	2	0	0	0	0	0	1	1	17	6	0	0	10	3	1	0	0	0	0	0	5	3	14	2	0	0	0	0	0	0	0	5	1	165	0	10	2	0	0	1	0	0	0	0	0	10	0	8
UNI1363	0	0	0	7	0	4	1	0	0	0	0	0	3	15	0	0	0	0	0	0	0	0	0	0	5	0	0	0	0	0	3	4	0	3	4	0	11	0	11	0	0	17	0	3	0	0	0	0	0
UNI1405	0	0	0	0	0	0	0	0	0	0	0	0	0	0	0	0	0	0	0	0	0	6	0	0	0	0	0	0	0	0	0	0	0	0	0	0	0	0	0	0	0	0	0	0	0	0	0	0	0
UNI988	0	0	0	0	0	0	0	0	0	0	0	0	0	0	0	12	0	0	0	0	0	0	0	0	0	0	1	0	0	0	0	0	0	0	0	0	0	0	0	0	0	32	0	0	0	3	0	0	0
UNI528	0	0	0	4	0	0	0	0	0	0	0	0	0	0	0	41	0	0	0	0	0	0	0	0	0	0	0	0	0	0	0	0	14	3	12	0	62	0	0	0	0	0	0	0	0	0	0	0	0
UNI248	0	0	0	0	0	0	0	0	0	0	0	0	0	0	0	0	0	0	0	0	0	0	0	0	0	0	0	0	0	0	0	0	0	0	0	0	0	0	0	0	0	0	0	0	276	0	0	0	0
UNI1156	0	0	0	0	0	0	0	0	0	0	3	0	0	0	0	0	0	0	0	0	0	0	0	0	0	0	0	0	0	0	0	0	0	0	0	0	0	0	0	0	0	0	0	0	0	0	0	0	0
UNI350	0	1	0	0	0	0	1	0	0	0	41	0	0	0	0	0	0	0	0	0	0	0	59	0	0	0	0	0	0	0	0	0	0	0	0	289	0	0	0	0	0	0	0	0	0	0	0	0	0
UNI386	0	0	0	0	0	0	0	0	0	0	1	0	0	15	0	0	0	0	0	0	0	0	0	2	0	0	0	0	0	0	0	0	0	0	0	0	0	0	0	0	0	0	0	0	0	0	6	0	0
UNI1015	0	0	0	0	0	0	0	0	0	0	0	0	0	0	0	0	0	0	0	0	0	0	0	0	0	0	0	0	0	0	0	0	0	0	0	0	0	0	0	0	0	0	0	0	0	0	2	0	0
UNI158	1	0	0	0	0	0	0	0	0	0	0	0	0	1103	0	0	0	0	0	0	0	1	0	0	0	0	0	0	0	0	0	0	0	0	0	0	0	0	0	0	0	0	0	0	0	0	0	0	0
UNI58	1	1	0	0	0	1	2	0	0	16	17	0	0	175	0	2	39	0	9	1	0	8	5	37	0	0	0	73	17	1	0	0	0	4	134	0	101	0	0	0	28	0	2	0	0	0	88	19	5
UNI1051	0	0	0	0	0	0	0	0	0	0	37	0	0	0	0	0	0	0	0	0	0	0	0	0	0	0	0	0	0	0	0	0	0	1	0	0	0	0	0	19	0	0	0	0	0	0	14	0	0
UNI297	0	0	0	0	0	0	0	0	0	0	0	0	0	0	0	0	2	0	0	0	0	0	0	2	0	0	0	0	0	0	0	0	0	0	1	0	1	0	0	0	0	0	0	0	0	0	2	0	0
UNI217	0	0	0	0	0	0	0	0	0	0	0	0	0	0	0	0	0	0	0	0	0	2	0	1	0	0	0	0	1	0	0	0	0	0	0	0	1	0	0	0	1	0	0	0	0	0	0	0	0
UNI1748	0	0	0	0	0	0	0	0	0	0	0	0	0	0	0	0	0	0	0	0	0	1	0	0	0	0	0	0	0	0	0	0	0	0	0	0	0	0	0	0	0	0	0	0	0	0	0	0	0
UNI1122	0	3	0	0	3	7	1	2	1	46	49	0	1	9	0	2	131	0	28	10	0	38	37	3	2	0	5	48	103	0	4	0	0	9	704	1	675	0	1	0	42	0	0	3	0	0	134	106	30
UNI1669	0	0	0	0	0	0	0	0	0	0	0	0	0	2	0	0	0	0	0	0	0	1	0	0	0	0	0	0	0	0	0	0	0	1	2	0	4	0	0	0	1	0	0	0	0	0	0	1	0
UNI92	1	2	0	0	0	0	1	0	0	62	52	69	1	8	14	1	0	0	0	0	11	37	51	2	0	112	3	0	0	0	2	0	12	21	110	1	0	0	1	31	47	0	10	39	516	0	1	0	1
UNI311	0	0	0	0	0	0	0	0	0	0	0	0	0	0	0	0	0	0	0	0	0	0	0	0	0	0	0	0	0	0	0	0	0	0	0	0	0	0	0	0	0	0	0	0	0	0	0	0	0
UNI680	0	0	0	0	0	0	0	0	0	0	0	0	0	0	0	0	0	0	0	0	0	0	0	0	0	0	0	0	0	0	0	0	0	0	0	0	1	0	0	0	0	0	0	0	0	0	0	0	0
UNI236	0	0	0	0	0	0	0	0	0	0	0	11	0	4	0	0	0	0	0	0	0	1	0	0	0	0	1	0	0	0	0	0	0	0	0	2	0	0	0	0	25	0	0	0	0	0	0	0	0
UNI1255	0	0	0	0	0	0	0	0	0	0	0	0	0	2	0	0	0	0	0	0	0	0	0	0	0	0	0	0	0	0	0	0	0	0	0	0	0	0	0	0	2	0	0	0	0	0	0	0	0
UNI944	0	0	0	0	0	0	0	0	0	0	0	0	0	1	0	0	0	0	0	0	0	0	0	0	0	0	0	0	0	0	0	0	0	0	0	0	0	0	0	0	3	0	0	0	0	0	0	0	0
UNI959	0	0	0	0	0	0	0	0	0	0	0	2	0	0	0	0	0	0	0	0	0	0	0	0	0	0	0	0	0	0	0	0	0	0	0	0	0	0	0	0	3	0	0	0	0	0	0	0	0
UNI53	0	0	0	0	0	3	0	0	1	0	8	1191	0	116	0	8	0	0	0	0	0	5	0	105	0	0	3	0	0	0	0	0	0	2	26	252	37	0	0	0	1901	0	0	3	0	0	0	88	0
UNI353	0	0	0	0	0	0	0	0	0	0	0	1	0	0	0	0	0	0	0	0	1	0	0	0	0	0	0	0	0	0	0	0	0	0	0	0	0	0	0	0	0	0	1	0	0	0	0	0	0
UNI18	5	19	1	3	12	37	14	0	2	974	102	1	4	8	0	80	642	0	81	17	2	229	573	2	6	0	17	57	102	2	8	4	0	30	2705	34	1150	2	24	3	97	2	12	51	0	10	2083	0	39
UNI498	0	0	0	0	0	0	0	0	0	0	0	0	0	0	0	0	0	0	0	0	0	0	0	0	0	0	0	0	0	0	0	0	0	0	3	0	0	1	0	0	0	0	0	0	0	0	3	3	0
UNI459	0	0	0	0	0	0	0	0	0	1	1	0	0	0	0	0	2	0	0	0	0	1	2	0	0	0	0	0	1	0	0	0	0	0	7	6	1	0	0	1	0	0	0	0	0	0	13	0	0
UNI161	0	0	0	0	0	1	0	0	0	0	0	0	0	0	0	3	1	1	0	0	0	1	1	0	0	4	0	3	14	15	0	0	1	3	4	4	2	4	0	0	8	3	9	0	0	7	2	8	0
UNI213	0	0	0	0	0	0	0	0	0	0	0	0	0	0	0	0	1	0	0	0	1	0	0	0	0	0	0	0	5	0	0	0	0	1	0	2	0	1	0	0	3	0	4	0	0	2	0	1	0
UNI851	0	0	0	0	0	0	0	0	0	0	0	0	0	0	0	0	1	0	1	0	0	0	0	0	0	0	0	0	0	0	0	0	0	0	0	0	0	0	0	0	0	0	0	0	0	0	0	0	0
UNI1292	0	0	0	0	0	0	0	0	0	0	0	0	0	0	0	0	0	0	0	0	0	1	0	0	0	0	0	0	0	0	0	0	0	0	0	0	0	0	0	0	0	0	0	0	0	0	0	0	0
UNI83	0	0	0	0	0	8	0	0	0	0	0	0	0	0	0	5	2	0	0	0	3	0	3	1	0	1	0	0	0	0	0	0	0	3	1	0	0	8	0	0	2	2	8	0	0	7	0	6	0
UNI108	0	0	0	0	0	1	0	0	0	0	0	0	0	0	0	0	2	0	0	0	1	0	0	1	0	0	2	0	3	0	0	0	3	4	1	1	0	11	0	0	6	0	0	0	0	5	0	0	0
UNI423	0	0	0	0	0	0	0	0	0	0	0	0	0	0	0	0	0	0	0	0	0	0	0	0	0	0	0	0	0	0	0	0	1	0	0	0	0	0	0	0	0	0	0	0	0	0	0	0	0
UNI187	0	0	0	0	0	0	0	0	0	0	0	0	0	0	0	0	0	0	0	0	0	0	0	0	0	0	0	0	1	0	0	0	0	3	0	1	0	2	0	0	0	0	0	0	0	0	0	0	0
UNI349	0	0	0	0	0	0	0	0	0	0	0	0	0	0	0	0	0	0	0	0	1	0	0	0	0	0	1	0	1	0	0	0	0	0	0	0	0	2	0	0	0	0	0	0	0	0	0	0	0
UNI136	0	0	0	0	0	3	0	0	0	0	0	0	0	0	0	0	0	0	0	0	0	0	0	0	0	3	0	0	0	0	0	1	3	0	0	0	0	4	0	0	1	0	2	1	0	2	0	0	0
UNI648	0	0	0	0	0	0	0	0	0	0	0	0	0	0	0	0	0	0	0	0	0	0	0	0	0	2	0	0	0	0	0	0	0	0	0	0	0	0	0	0	0	0	0	0	0	0	0	0	0
UNI284	0	0	0	0	0	0	0	0	0	0	0	0	0	0	0	0	0	0	0	0	0	0	0	0	0	0	0	0	1	0	0	0	0	0	1	0	0	1	0	0	0	0	0	0	0	0	0	0	0
UNI122	3	11	0	3	11	137	20	5	0	53	2	120	3	0	0	14	4	0	0	9	79	7	0	43	1	148	14	28	1	0	0	15	104	110	228	570	19	450	13	156	46	1	239	22	0	170	33	0	0
UNI516	1	9	1	3	6	50	8	1	1	35	18	17	2	0	0	7	69	0	12	12	23	17	21	5	3	15	33	1	32	4	0	9	33	65	419	62	20	118	7	0	63	30	43	24	2	59	16	12	0
UNI451	0	0	0	0	0	1	0	0	0	0	0	0	0	0	0	0	0	0	0	0	0	0	0	0	0	0	0	0	0	0	0	0	0	0	14	0	0	0	0	0	0	0	0	0	0	0	0	0	1
UNI824	0	0	0	0	0	1	0	0	0	0	1	0	0	0	0	1	0	0	0	0	2	0	0	0	0	0	0	0	1	2	0	0	3	1	3	140	0	1	0	0	1	1	4	0	1	4	2	0	0
UNI259	0	0	0	0	0	0	0	0	0	0	0	0	0	0	0	0	0	0	0	0	0	0	0	0	0	0	0	0	0	0	0	0	0	0	0	3	0	0	0	0	0	0	0	0	0	1	0	0	0
UNI223	0	3	0	0	1	4	0	0	1	97	10	0	2	68	0	15	87	0	8	13	0	46	80	3	1	0	15	12	31	1	1	8	9	9	701	352	188	0	1	1	19	0	6	9	0	4	288	0	8
UNI1034	0	0	0	0	0	12	0	0	0	0	0	0	1	0	0	19	0	0	0	0	0	14	0	0	0	0	0	0	0	0	0	0	6	14	79	0	0	0	1	0	0	0	0	0	0	0	0	0	0
UNI127	0	0	0	0	0	3	0	0	0	0	0	1	0	0	0	0	1	0	0	0	2	0	0	0	0	3	0	0	0	0	0	1	6	2	0	9	0	8	0	0	2	0	2	0	0	4	3	0	0
UNI209	0	1	0	0	0	0	0	0	0	0	2	0	0	0	0	0	0	0	0	0	0	0	0	0	0	0	0	0	0	1	0	0	1	0	1	3	0	3	0	0	4	0	2	0	1	1	4	0	0
UNI68	0	1	0	0	0	8	1	0	0	1	372	1	1	2	0	2	113	0	15	1	1	17	70	0	1	2	0	0	273	8	0	0	5	9	155	23	0	92	1	1	31	3	19	8	0	5	1085	3	0
UNI75	0	5	0	0	40	11	3	1	0	170	43	16	3	15	0	8	206	0	2	1	7	81	341	15	5	0	17	4	15	1	8	8	17	15	1341	28	546	20	22	2	161	101	50	22	0	20	241	1	3
UNI195	0	0	0	0	0	0	0	0	0	2	77	0	0	0	0	0	0	0	0	0	0	1	0	0	0	0	0	0	0	0	0	0	0	7	26	0	1	2	0	0	0	0	1	1	0	0	615	0	0
UNI1749	0	0	0	0	0	1	0	0	0	0	1	0	0	0	0	0	1	0	0	0	0	0	0	0	1	1	0	0	0	0	0	0	0	0	1	0	1	1	0	0	1	1	1	0	1	0	2	0	0
UNI312	0	0	0	0	0	0	0	0	0	0	0	0	0	0	0	0	2	0	0	0	0	0	0	0	0	0	0	0	0	0	0	0	0	0	0	0	0	0	0	0	0	0	0	0	0	0	0	0	0
UNI987	0	0	0	0	0	0	0	0	0	0	0	0	0	0	0	0	0	0	0	0	0	0	0	0	0	0	0	0	0	0	0	0	0	0	4	0	0	0	0	0	0	0	0	0	0	0	0	0	0
UNI74	6	52	4	16	59	614	65	9	5	124	189	262	14	33	2	97	480	14	45	59	308	73	185	49	22	380	106	58	651	379	11	53	363	472	1521	1497	107	1130	37	10	571	179	869	154	57	774	71	532	13
UNI85	0	2	0	0	2	2	0	2	0	0	6	10	0	2	0	4	7	1	0	0	4	2	3	0	1	3	4	1	18	19	0	1	4	4	72	32	6	9	3	1	10	1	5	2	6	6	10	2	0
UNI388	0	0	1	0	4	4	0	0	0	24	12	1	0	7	0	4	42	0	0	0	7	17	153	1	2	0	11	0	49	0	1	1	8	3	457	119	92	1	0	0	41	11	11	2	0	34	69	0	0
UNI199	0	0	0	0	0	0	0	0	0	1	0	5	0	4	0	0	1	0	0	0	0	1	0	9	0	0	0	0	0	0	0	0	0	0	8	0	0	0	6	0	1	0	17	0	0	5	0	0	3
UNI736	0	0	0	0	0	0	0	0	0	1	0	0	0	0	0	0	0	0	1	0	0	0	1	0	0	0	0	0	2	0	0	0	0	0	4	1	7	0	0	0	0	0	0	1	0	0	11	0	0
UNI128	0	0	0	0	0	1	0	0	0	1	0	0	0	0	0	4	0	0	0	0	0	0	2	0	1	0	0	0	9	0	0	0	1	0	39	10	6	3	0	0	1	0	2	2	0	0	0	0	0
UNI200	0	0	0	0	0	0	0	0	0	0	0	0	0	0	0	0	1	0	0	0	0	0	0	0	0	0	0	0	0	0	0	0	1	0	0	1	0	0	0	0	0	0	3	0	0	0	0	0	0
UNI80	0	6	2	0	0	1	1	1	0	10	44	1	0	0	0	12	200	0	0	2	0	6	0	0	1	0	3	1	0	2	0	0	0	8	388	8	618	57	6	29	35	0	14	1	0	3	619	0	19
UNI614	0	0	0	0	0	0	0	0	0	0	0	0	0	0	0	0	0	0	0	0	0	0	0	0	0	0	0	0	0	0	0	0	0	0	2	0	0	0	0	0	0	0	0	0	0	0	1	0	0
UNI287	0	0	0	0	0	0	0	0	0	4	1	0	0	0	0	2	7	0	0	0	0	0	1	0	0	0	1	0	2	1	0	0	0	0	10	0	37	1	0	0	1	0	0	0	0	0	39	0	5
UNI1334	0	0	0	0	0	0	0	0	0	0	0	0	0	0	0	0	1	0	0	0	0	0	0	0	0	0	0	0	0	0	0	0	0	0	2	0	4	0	0	0	0	0	0	0	0	0	1	0	0
UNI695	0	0	0	0	0	0	0	0	0	0	0	0	0	0	0	0	0	0	0	0	0	0	0	0	0	0	0	0	0	0	0	0	0	0	8	0	0	0	0	0	0	0	0	0	0	0	1	1	0
UNI713	0	0	0	0	0	0	0	0	0	0	0	0	0	0	0	0	0	0	0	0	0	0	0	0	0	0	0	0	0	0	0	0	0	0	0	1	0	0	0	0	0	0	0	0	0	0	0	0	0
UNI342	0	0	0	0	0	0	0	0	0	0	0	0	0	0	0	0	0	0	0	0	0	0	0	0	0	0	0	0	0	0	0	0	0	0	0	0	9	0	0	0	0	0	0	0	0	0	0	0	0
UNI1337	0	0	0	0	0	0	0	0	0	0	0	0	0	0	0	0	0	0	0	0	0	0	0	0	0	0	0	0	0	0	0	0	0	0	0	0	0	0	0	62	0	0	0	0	0	0	0	0	0
UNI856	0	0	0	0	0	0	0	0	0	0	0	0	0	0	0	25	5	3	0	0	0	0	0	0	0	0	0	15	29	17	0	0	0	0	1	0	197	0	0	0	0	0	0	0	0	0	121	3	18
UNI1630	0	0	0	0	0	0	0	0	0	0	0	0	0	0	0	2	0	0	0	0	0	0	0	0	0	0	0	0	0	0	0	0	0	0	0	0	1	0	0	0	0	0	0	0	0	0	0	0	1
UNI322	4	2	0	3	0	3	1	0	1	44	6	0	0	3	0	5	46	0	0	4	2	56	22	0	4	0	1	6	12	1	1	1	0	11	549	102	147	2	0	17	21	2	16	5	0	5	204	0	1
UNI325	0	0	0	0	0	1	0	0	0	0	0	0	0	1	0	0	0	0	0	0	0	0	0	0	0	0	0	0	0	2	0	0	0	0	12	2	0	1	0	0	0	0	1	0	0	1	0	0	0
UNI497	0	1	0	0	0	0	0	0	0	0	0	0	0	0	0	0	0	0	0	0	0	0	0	0	0	0	0	0	0	0	0	0	2	0	10	3	0	1	0	0	2	0	5	0	0	1	0	0	0
UNI327	0	0	0	0	0	0	0	0	0	0	0	0	0	0	0	0	0	0	0	0	0	0	0	0	0	1	0	0	0	0	0	0	0	0	2	0	0	0	0	0	1	0	0	0	0	1	4	0	0
UNI869	0	0	0	0	0	0	0	0	0	0	2	1	0	0	0	0	0	0	0	0	0	1	0	0	0	0	0	0	0	0	0	0	1	0	6	1	0	1	0	2	1	0	3	1	3	0	1	0	0
UNI296	0	0	0	0	0	0	0	0	0	0	0	0	0	0	0	0	0	0	0	0	0	0	0	0	0	1	0	0	0	0	0	0	0	0	2	0	1	0	0	0	0	0	0	0	0	0	1	2	0
UNI1740	0	0	0	0	0	0	0	0	0	0	0	0	0	0	0	0	0	0	0	0	0	0	0	0	0	0	0	0	0	0	0	0	0	0	0	0	0	0	0	0	0	0	0	0	0	0	0	0	46
UNI1589	0	0	0	0	0	0	0	0	0	0	0	0	0	0	0	0	0	0	0	0	0	0	0	0	0	0	0	0	0	0	0	0	0	0	0	0	0	0	0	0	0	0	0	0	0	0	0	0	0
UNI1598	0	0	0	0	0	0	6	0	0	0	0	1	0	0	0	0	0	0	0	0	0	19	0	0	0	0	0	0	0	0	0	0	0	0	0	0	0	0	2	1	0	0	0	2	2	0	0	0	0
UNI1410	0	0	1	0	0	62	0	0	0	0	0	0	0	0	0	0	0	0	0	0	0	0	0	0	0	0	0	0	0	0	0	0	0	0	0	0	0	0	0	0	0	0	8	0	0	0	0	0	0
UNI659	0	0	0	0	0	0	0	0	1	2	0	0	0	0	0	0	0	0	0	0	0	0	0	2	0	0	0	0	0	0	0	0	0	0	0	0	0	0	0	0	1	0	0	0	0	0	0	0	0
UNI628	0	0	0	0	1	0	0	0	0	0	0	0	0	59	0	0	0	0	0	0	0	0	0	0	0	0	0	0	0	0	0	0	0	0	45	0	0	0	0	0	0	0	0	0	0	0	0	0	0
UNI134	0	5	0	0	0	0	46	0	1	16	0	0	0	0	0	0	0	0	0	0	0	0	0	13	4	0	0	1	0	0	0	0	0	7	0	0	0	0	0	0	34	0	1	0	0	0	0	0	0
UNI816	0	0	0	0	0	0	2	0	0	1	0	0	0	0	0	0	0	0	0	0	0	0	0	0	0	0	0	0	0	0	0	0	0	0	5	0	1	0	0	0	0	0	2	0	0	0	8	0	0
UNI1738	0	0	0	0	0	0	0	0	0	0	0	0	0	0	0	0	0	0	0	0	0	0	0	0	0	0	0	0	0	0	0	0	0	0	4	0	0	0	0	0	0	0	0	0	0	0	0	0	0
UNI1654	0	0	0	0	0	0	0	0	0	0	1	0	0	0	0	0	0	0	0	0	0	0	0	0	0	0	0	0	0	0	0	0	0	0	2	0	1	0	0	1	0	0	0	0	0	0	68	0	0
UNI260	0	0	0	0	0	0	0	0	0	0	0	0	0	0	0	0	0	0	0	0	0	0	0	0	1	0	0	0	0	0	0	0	0	0	0	0	0	0	0	0	0	0	2	0	0	0	445	0	0
UNI220	1	0	0	0	0	3	0	0	0	0	26	41	0	68	0	0	0	0	0	3	0	17	0	8	0	58	2	0	0	1	0	2	0	4	0	0	84	0	0	18	0	0	1	5	0	0	0	0	0
UNI356	1	0	0	0	1	0	0	0	0	0	0	0	0	82	0	0	0	0	0	0	0	0	18	0	0	0	0	0	0	0	0	0	0	0	14	0	0	0	0	0	3	0	0	3	0	0	0	0	0
UNI1495	0	0	0	0	0	0	3	0	0	12	0	0	0	0	0	0	0	0	0	0	0	0	0	0	0	0	0	0	0	0	0	0	0	0	0	0	0	0	0	0	0	0	0	0	0	0	0	0	0
[truncated: 17 more columns]
