# Supplementary material for: Deciphering bacterial and fungal endophyte communities in leaves of two maple trees with green islands
Source: Sci Rep. 2019 Oct 2;9:14183. doi: 10.1038/s41598-019-50540-2 (PMC6775154; doi:10.1038/s41598-019-50540-2)
Supplement: Supplementary file 4 — Table S3 [file 41598_2019_50540_MOESM4_ESM.xlsx]

## Sheet: zOTUtable
Table S3. OTU table for the fungal endophyte community. For further information on the Sample ID see Table S1 in the Supplementary Material.
zOTU ID	Ac_CL_1	Ac_CL_2	Ac_CL_3	Ac_CL_4	Ac_CL_5	Ac_CL_6	Ac_CL_7	Ac_CL_8	Ac_CL_9	Ac_ILGI_1	Ac_ILGI_10	Ac_ILGI_11	Ac_ILGI_12	Ac_ILGI_2	Ac_ILGI_3	Ac_ILGI_4	Ac_ILGI_5	Ac_ILGI_6	Ac_ILGI_7	Ac_ILGI_8	Ac_ILGI_9	Ac_ILST_1	Ac_ILST_10	Ac_ILST_11	Ac_ILST_12	Ac_ILST_2	Ac_ILST_3	Ac_ILST_4	Ac_ILST_5	Ac_ILST_6	Ac_ILST_7	Ac_ILST_8	Ac_ILST_9	Ap_CL_1	Ap_CL_2	Ap_CL_3	Ap_CL_4	Ap_CL_5	Ap_CL_6	Ap_CL_7	Ap_CL_8	Ap_ILGI_1	Ap_ILGI_10	Ap_ILGI_11	Ap_ILGI_12	Ap_ILGI_2	Ap_ILGI_3	Ap_ILGI_4	Ap_ILGI_5
UNI733	0	1	0	0	0	0	0	0	1	0	0	1	1	0	0	0	0	0	33	0	0	0	0	0	5	0	0	0	0	0	0	0	0	0	0	0	0	0	1	2	0	0	0	0	0	0	0	0	0
UNI60	8	3	0	0	0	0	1181	306	700	0	3	4	103	1	0	0	0	0	0	1	0	32	24	14	547	0	0	0	0	0	0	0	0	0	0	0	0	0	216	393	240	0	50	14	5	1386	0	0	0
UNI77	0	0	0	0	0	0	9	3	7	0	0	1	3	0	0	0	0	0	0	0	0	0	0	0	3	0	0	0	0	0	0	0	0	0	0	0	0	0	2	1	3	0	0	0	0	5	0	0	0
UNI266	45	0	302	0	0	0	66	2	3	0	0	0	0	0	0	0	0	0	0	0	0	0	0	0	2	0	0	0	0	0	0	0	0	0	0	0	0	0	8	6	0	0	1	0	0	0	0	0	0
UNI381	2	0	8	0	0	0	1	0	0	0	0	0	0	0	0	0	0	0	0	0	0	0	0	0	0	0	0	0	0	0	0	0	0	0	0	0	0	0	0	0	0	0	0	0	0	0	0	0	0
UNI315	0	0	5	0	0	0	0	0	0	0	0	0	0	0	0	0	0	0	0	0	0	0	0	0	0	0	0	0	0	0	0	0	0	0	0	0	0	0	0	0	0	0	1	0	0	0	0	0	0
UNI378	0	0	5	0	0	0	0	0	0	0	0	0	0	0	0	0	0	0	0	0	0	0	0	0	0	0	0	0	0	0	0	0	0	0	0	0	0	0	0	0	0	0	0	0	0	0	0	0	0
UNI778	0	0	0	0	0	0	16	0	0	1	0	0	0	0	0	0	0	0	0	0	0	0	0	0	2	0	0	0	0	0	0	0	0	0	0	0	0	0	6	16	0	0	1	3	3	0	0	0	0
UNI29	90	4	102	2	0	1	366	1138	32	0	0	2	2	0	4	0	0	2	7	5	828	8	103	15	43	0	5	2	0	0	1	0	39	63	149	8	0	1150	92	143	82	0	15	6	5	4	0	0	0
UNI237	17	0	7	0	0	0	34	9	2	0	0	0	0	0	0	0	0	1	1	0	145	0	0	13	3	0	0	0	0	0	0	0	5	14	41	0	0	216	5	11	4	0	0	0	0	1	0	0	0
UNI265	1	0	0	0	0	0	2	4	0	0	0	0	0	0	0	0	0	0	0	0	1	0	1	0	0	0	0	0	0	0	0	0	0	1	19	3	0	7	4	2	1	0	0	0	0	0	0	0	0
UNI216	0	0	0	0	0	0	6	5	0	0	0	0	0	0	0	0	0	0	0	0	4	0	0	1	0	0	0	0	0	0	0	0	1	0	2	0	0	2	1	0	0	0	0	0	0	0	0	0	0
UNI34	1	1	0	0	0	0	22	536	12	2	0	3	0	0	0	0	0	0	0	0	0	9	51	3	4	0	0	0	1	0	1	1	16	0	33	6	0	3	4	18	10	0	1	0	0	1	0	0	0
UNI329	1	0	0	0	0	0	2	1	0	0	0	0	0	0	0	0	0	0	0	0	0	0	0	0	0	0	0	0	0	0	0	0	0	1	6	0	0	0	0	0	0	0	0	0	0	0	0	0	0
UNI373	0	0	0	0	0	0	0	0	0	0	0	0	0	0	0	0	0	0	0	0	1	0	0	0	0	0	0	0	0	0	0	0	0	0	0	0	0	0	0	0	0	0	0	0	0	0	0	0	0
UNI357	0	0	0	0	0	0	0	0	0	0	0	0	0	0	0	0	0	0	0	0	0	0	0	0	0	0	0	0	0	0	0	0	0	0	0	0	0	0	0	0	0	0	0	0	0	0	0	0	0
UNI44	1	48	5	0	1490	1	2674	367	1831	0	3	2	277	0	2	0	0	0	3	0	12	113	137	43	1971	0	0	0	0	0	571	0	3	33	0	0	0	0	622	1020	307	0	85	11	91	136	0	0	0
UNI52	0	0	0	0	8	0	19	3	14	0	0	0	2	0	0	0	0	0	0	0	0	0	0	0	12	0	0	0	0	0	3	0	0	0	0	0	0	0	7	8	6	0	1	0	0	0	0	0	0
UNI594	0	0	0	0	0	0	1	1	1	0	0	0	0	0	0	0	0	0	0	0	0	0	0	0	0	0	0	0	0	0	0	0	0	0	0	0	0	0	0	0	0	0	0	0	0	0	0	0	0
UNI569	0	0	0	0	0	0	0	4	0	0	0	0	0	0	0	0	0	0	0	0	1	0	0	0	0	0	0	0	0	0	0	0	0	0	0	0	0	0	1	1	0	0	0	1	0	0	0	0	0
UNI867	0	0	0	0	0	0	0	0	0	0	0	0	0	0	0	0	0	0	0	0	0	0	0	0	0	0	0	0	0	0	0	0	0	0	0	0	0	0	0	0	0	0	0	0	0	0	0	0	0
UNI877	0	0	0	0	0	0	0	0	0	0	0	0	0	0	0	0	0	0	0	0	0	0	1	1	0	0	0	0	192	0	0	0	0	16	56	44	1	2	2	6	6	1	1	2	4	0	23	0	0
UNI206	3050	2568	1333	1137	3718	724	53	57	0	1	0	0	0	0	2	0	1	0	1313	1354	4087	1	11	2	5	1	16	4	2	393	1199	3338	1475	314	43	49	1	449	32	56	120	644	2	0	0	306	2	4	110
UNI62	2055	1970	663	808	648	1226	49	24	4	4	6	6	2	271	111	849	504	191	1256	1279	189	59	11	45	9	530	1448	340	252	1352	876	1168	208	335	91	564	217	722	24	51	50	803	6	3	1	721	29	1528	646
UNI66	161	101	61	26	37	119	1	3	0	0	1	0	0	27	16	124	169	21	93	136	16	0	3	8	0	83	110	42	16	113	77	107	26	38	5	27	6	73	2	5	6	141	1	1	0	74	0	145	101
UNI51	322	256	134	56	69	252	19	39	1	4	3	5	0	72	55	321	329	133	293	254	51	3	13	28	4	70	386	104	214	207	95	247	32	67	53	249	69	132	25	33	38	349	7	4	0	236	0	663	384
UNI313	148	105	102	67	217	42	7	13	0	0	0	0	0	0	0	0	0	0	82	131	92	0	2	0	1	0	0	0	0	24	159	238	62	26	6	1	0	37	6	12	16	28	1	0	0	18	0	0	9
UNI878	53	22	29	10	1	20	9	20	0	0	0	0	0	3	2	5	1	2	12	9	487	0	0	0	0	1	11	4	0	8	4	10	72	9	0	4	0	245	0	3	5	7	0	0	0	14	0	10	0
UNI218	302	33	3	4	3	35	92	5	2	3	7	0	0	458	0	23	332	21	324	7	2	27	1	11	2	7	35	49	95	31	2	705	0	5	67	49	1344	4	12	17	4	2	3	0	1	73	20	390	357
UNI414	72	0	14	1	1	0	31	30	1	0	0	0	0	0	0	0	0	0	4	0	125	0	3	1	4	0	1	0	0	0	0	0	27	8	0	3	0	146	13	18	7	1	1	0	0	0	0	0	0
UNI322	60	39	31	12	75	9	1	2	0	0	0	0	0	0	1	0	0	0	38	38	17	0	1	0	0	0	1	0	0	21	37	79	13	9	2	0	0	12	1	0	5	20	0	0	0	8	0	0	6
UNI369	6	12	0	410	0	0	1	0	0	0	0	0	0	0	0	0	0	0	0	0	4	0	0	0	0	0	0	0	0	0	0	123	0	0	0	0	0	0	0	0	1	412	0	0	0	0	0	0	0
UNI549	1	9	0	5	0	0	1	0	0	0	0	0	0	0	0	0	0	0	0	0	0	0	0	0	0	0	0	0	0	0	0	9	0	0	0	0	0	0	0	0	0	26	0	0	0	0	0	0	0
UNI90	53	45	22	9	20	69	4	4	0	0	0	0	0	11	4	48	89	1	34	46	6	1	1	5	0	20	45	28	3	20	25	67	13	15	13	0	1	29	2	4	2	51	0	1	0	25	0	0	32
UNI657	0	0	0	2	0	0	0	0	0	0	0	0	0	0	0	0	0	0	0	0	0	0	0	0	0	0	0	0	0	0	0	0	0	0	0	0	0	0	0	0	0	2	0	0	0	0	0	0	0
UNI560	1	2	0	21	0	0	0	0	0	0	0	0	0	0	0	0	0	0	0	0	0	0	0	0	0	0	0	0	0	0	0	7	0	0	0	0	0	0	0	0	0	26	0	0	0	0	0	0	0
UNI460	147	22	2	5	3	15	6	1	0	2	0	0	2	57	1	5	61	2	43	1	2	1	0	1	0	2	7	3	8	5	2	291	2	1	2	8	151	1	5	11	2	1	6	0	1	12	6	87	94
UNI510	3	33	0	31	0	0	1	0	0	0	0	0	0	0	0	0	0	0	0	0	0	0	0	0	0	0	0	0	0	0	0	17	0	0	0	0	0	0	0	0	0	15	0	0	0	0	0	0	0
UNI514	0	0	0	0	0	0	0	0	0	0	0	0	0	0	0	0	0	0	0	0	0	0	0	0	0	0	0	0	0	0	0	0	0	0	0	0	0	0	0	0	0	2	0	0	0	0	0	0	0
UNI132	3	1	1	0	0	0	0	0	0	0	0	0	0	0	0	1	1	0	0	1	0	0	0	0	0	1	0	0	1	0	0	0	0	0	0	0	0	0	0	0	0	1	0	0	0	1	0	4	2
UNI56	6	6	4	4	2	3	1	3	0	0	0	0	0	1	1	7	5	0	8	5	1	0	0	0	0	0	10	3	6	0	1	3	1	2	2	4	0	2	1	1	0	5	0	0	0	6	0	3	3
UNI612	0	2	0	0	0	0	0	0	0	0	0	0	0	0	0	0	0	0	0	0	0	0	0	0	0	0	0	0	0	0	0	0	0	0	0	0	0	0	0	0	0	3	0	0	0	0	0	0	0
UNI365	711	0	5	0	1	3	4	12	0	0	0	2	0	11	0	5	4	0	2	8	11	5	2	21	1	4	2	5	9	1	0	3	3	20	191	10	10	22	8	6	2	2	0	1	0	1	8	8	1
UNI515	3	0	0	0	0	0	0	0	0	0	0	0	0	0	0	0	0	0	0	0	0	0	0	0	0	0	0	0	0	2	0	2	2	1	12	1	0	0	0	0	0	1	0	0	0	0	0	0	0
UNI521	10	0	6	0	1	1	5	36	0	0	0	0	0	0	0	0	0	0	0	0	5	5	5	12	0	0	1	0	0	1	0	0	6	19	149	12	2	28	4	4	3	0	1	0	1	1	2	0	0
UNI286	3	0	1	0	0	0	0	0	0	0	0	0	0	0	0	0	0	0	0	0	7	0	0	0	0	0	0	0	0	0	0	0	0	0	0	0	0	8	0	0	0	0	0	0	0	1	0	0	0
UNI913	0	3	0	0	13	0	1	0	0	0	0	0	0	0	0	0	0	0	0	0	0	0	0	0	0	0	0	0	0	0	11	0	0	0	0	0	0	0	0	0	0	0	0	0	0	5	0	0	0
UNI292	15	1	0	0	0	3	1	0	0	1	0	0	0	55	0	1	37	4	10	1	0	2	0	1	0	0	6	4	13	2	1	52	0	1	6	9	235	0	0	0	1	0	1	1	0	2	2	55	59
UNI122	3	0	1	0	0	0	0	0	0	0	0	0	0	0	0	0	0	1	0	0	0	0	0	0	0	0	0	0	0	0	0	0	0	0	0	1	0	0	0	1	0	0	0	0	0	0	0	4	0
UNI677	1	2	0	0	0	0	0	0	0	0	0	0	0	0	0	0	1	0	1	0	0	0	0	0	0	0	0	0	0	0	0	7	0	0	0	0	0	0	0	0	0	0	0	0	0	0	0	1	1
UNI85	0	2	0	0	0	0	0	0	0	0	0	0	0	2	0	2	4	0	0	0	0	0	0	0	0	0	0	0	0	1	0	2	0	1	1	0	0	1	0	0	0	0	0	0	0	0	0	0	3
UNI427	4	0	0	0	0	0	0	0	0	0	0	0	0	0	0	0	0	0	0	0	0	0	0	1	0	0	1	0	4	0	0	0	0	0	1	0	0	0	0	0	0	0	0	0	0	0	0	0	0
UNI923	0	2	0	0	15	0	0	0	0	0	0	0	0	0	0	0	0	0	0	0	0	0	0	0	0	0	0	0	0	0	12	0	1	1	0	0	0	0	1	0	0	0	0	0	0	0	0	0	0
UNI83	0	1	0	0	0	0	0	0	0	0	0	0	0	0	0	2	0	0	0	0	1	0	0	0	0	0	0	0	0	0	0	0	0	0	0	0	0	0	0	0	0	0	0	0	0	0	0	0	0
UNI81	0	1	1	0	0	0	0	0	0	0	0	0	0	0	0	0	0	0	0	0	0	0	0	0	0	0	0	0	0	1	0	0	0	0	0	0	0	0	0	0	0	0	0	0	0	0	0	0	0
UNI259	0	0	0	0	0	0	0	0	0	0	0	0	0	0	0	0	0	0	0	0	0	0	0	0	0	0	0	0	0	0	0	0	0	0	0	0	0	1	0	0	0	0	0	0	0	0	0	0	0
UNI179	23	4	2	3	4	1	0	2	0	0	0	0	0	0	1	0	0	0	1	205	14	0	0	1	0	1	2	0	0	1	5	3	4	1	0	0	0	30	0	0	0	4	0	0	0	2	0	2	3
UNI8	550	529	194	169	138	440	21	25	1	1	3	3	0	85	66	231	229	67	351	322	124	7	6	17	3	195	475	399	157	413	200	421	89	147	53	313	57	204	17	23	17	261	7	1	0	298	0	639	98
UNI9	511	473	176	150	115	384	9	15	0	0	1	2	0	68	59	263	218	62	307	270	102	7	2	16	2	188	440	425	128	436	194	402	49	94	56	303	53	216	9	13	16	256	3	0	0	288	0	563	116
UNI19	348	215	102	61	72	236	11	12	0	2	1	1	0	51	25	224	200	64	136	142	38	8	2	27	5	84	336	146	159	243	123	264	35	66	34	216	57	93	11	13	18	206	5	2	0	184	0	442	107
UNI25	296	231	80	62	85	248	12	5	1	1	0	1	0	58	36	247	225	62	128	154	35	7	4	12	2	110	293	159	119	272	111	257	36	71	39	219	47	82	2	9	8	172	2	0	0	180	1	528	156
UNI144	406	13	67	8	4	8	49	58	1	0	0	0	0	0	2	0	0	0	24	114	778	0	2	0	4	1	3	1	0	1	7	3	143	25	5	4	0	778	13	11	14	1	1	1	0	8	0	0	3
UNI195	11	1	4	4	1	0	0	1	0	0	0	0	0	0	0	0	0	0	1	48	7	0	0	0	0	0	0	0	0	0	3	1	2	0	0	1	0	4	0	0	0	1	0	0	0	1	0	1	2
UNI557	9	4	0	377	0	0	2	0	0	0	0	0	0	0	0	0	0	0	0	0	0	0	0	0	0	0	0	0	0	0	0	115	0	0	0	0	0	0	0	0	0	248	0	0	0	0	0	0	0
UNI602	7	2	0	208	1	0	0	0	0	0	0	0	0	0	0	0	0	0	0	0	0	0	0	0	0	0	0	0	0	0	0	91	0	0	0	0	0	0	0	0	0	113	0	0	0	0	0	0	0
UNI825	0	3	0	1	0	0	1	0	0	0	0	0	0	0	0	0	0	0	0	0	0	0	0	0	0	0	0	0	0	0	0	0	0	0	0	0	0	0	0	0	0	1	0	0	0	0	0	0	0
UNI578	0	233	0	19	0	0	0	0	0	0	0	0	0	0	0	0	0	0	0	0	0	0	0	0	0	0	0	0	0	0	0	9	0	0	0	0	0	0	0	0	0	15	0	0	0	0	0	0	0
UNI889	0	3	0	0	0	0	0	0	0	0	0	0	0	0	0	0	0	0	0	0	0	0	0	0	0	0	0	0	0	0	0	0	0	0	0	0	0	0	0	0	0	1	0	0	0	0	0	0	0
UNI740	0	8	0	1	0	0	0	0	0	0	0	0	0	0	0	0	0	0	0	0	0	0	0	0	0	0	0	0	0	0	0	0	0	0	0	0	0	0	0	0	0	2	0	0	0	0	0	0	0
UNI654	33	7	156	3	0	1	3	0	0	0	0	0	0	0	0	0	0	0	14	1	0	0	0	0	0	0	0	0	0	0	0	1	0	0	0	0	0	0	0	1	0	1	0	0	0	0	0	0	0
UNI784	2	1	1	0	0	0	1	0	0	0	0	0	0	0	0	0	0	0	2	0	0	0	0	0	0	0	0	0	0	0	0	2	0	0	0	0	0	0	0	0	0	0	0	0	0	0	0	0	0
UNI686	1	1	15	3	0	0	1	0	0	0	0	0	0	0	0	0	0	0	0	0	0	0	0	0	0	0	0	0	0	0	0	2	0	0	0	0	0	0	0	0	0	0	0	0	0	0	0	0	0
UNI597	0	418	0	0	0	0	0	0	0	0	0	0	0	0	0	0	0	0	0	0	0	0	0	0	0	0	0	0	0	0	0	0	0	0	0	0	0	0	0	0	0	0	0	0	0	0	0	0	0
UNI646	0	26	0	0	0	0	0	0	0	0	0	0	0	0	0	0	0	0	0	0	0	0	0	0	0	0	0	0	0	0	0	0	0	0	0	0	0	0	0	0	0	0	0	0	0	0	0	0	0
UNI969	0	4	0	2	0	0	0	0	0	0	0	0	0	0	0	0	0	0	0	0	0	0	0	0	0	0	0	0	0	0	0	0	0	0	0	0	0	0	0	0	0	0	0	0	0	0	0	0	0
UNI925	0	5	0	3	0	0	0	0	0	0	0	0	0	0	0	0	0	0	0	0	0	0	0	0	0	0	0	0	0	0	0	0	0	0	0	0	0	0	0	0	0	0	0	0	0	0	0	0	0
UNI272	0	2	0	0	0	0	0	1	0	0	0	0	0	0	0	1	0	0	0	0	0	0	0	0	0	0	0	0	0	0	0	0	0	0	0	0	0	0	0	0	1	0	0	0	0	0	0	0	0
UNI352	0	0	0	0	3	0	0	0	0	0	0	0	0	0	0	1	0	0	0	0	0	0	0	0	0	0	0	0	0	0	0	0	0	0	0	0	0	0	0	0	0	0	0	0	0	0	0	0	0
UNI121	0	1	0	0	0	0	428	86	90	0	0	4	13	0	0	0	0	0	7	0	7	0	30	32	118	0	0	0	0	0	0	0	0	0	1	0	0	3	296	428	80	0	21	1	0	0	0	0	0
UNI166	0	0	0	0	0	0	7	0	0	0	0	0	0	0	0	0	0	0	0	0	1	0	0	0	1	0	0	0	0	0	0	0	0	0	0	0	0	0	4	2	1	0	0	0	0	0	0	0	0
UNI469	0	0	0	0	0	0	12	1	1	0	0	0	0	0	0	0	0	0	0	0	0	0	2	2	4	0	0	0	0	0	0	0	0	0	2	0	0	0	9	13	1	0	0	0	0	0	0	0	0
UNI712	0	0	0	0	0	0	0	0	0	0	0	0	0	0	0	0	0	0	0	0	0	0	0	0	1	0	0	0	0	0	0	0	0	0	0	0	0	0	0	0	1	0	0	0	0	0	0	0	0
UNI67	2	0	0	0	1	0	125	2338	68	0	3	3	3	0	2	2	0	0	0	3	2	8	220	14	14	0	0	0	1	0	3	0	53	0	82	13	0	1	18	30	34	0	9	2	2	1	1	0	0
UNI995	1	1	0	0	1	0	4	102	1	0	0	0	1	0	0	0	0	0	0	0	0	4	8	4	0	0	0	0	2	0	0	0	18	0	44	9	0	0	4	4	3	0	0	0	0	0	0	0	0
UNI246	0	0	0	0	0	0	14	5	0	0	0	0	0	0	0	0	0	0	0	0	0	0	1	0	2	0	0	0	0	0	0	0	0	0	0	0	0	2	1	1	2	0	0	0	0	0	0	0	0
UNI88	0	0	0	0	0	0	5	47	0	0	0	0	0	0	0	0	0	0	0	0	0	0	2	0	0	0	0	0	0	0	0	0	1	0	2	0	0	0	1	0	0	0	0	0	0	0	0	0	0
UNI257	0	0	0	0	0	0	17	325	1	0	0	0	0	0	0	0	0	0	0	0	0	1	46	4	0	0	0	0	0	0	0	0	0	0	2	0	0	0	1	4	7	0	1	0	1	0	0	0	0
UNI323	0	0	0	0	0	0	0	5	0	0	0	0	0	0	0	0	0	0	0	0	0	0	3	0	0	0	0	0	0	0	0	0	0	0	0	1	0	0	0	0	0	0	1	0	0	0	0	0	0
UNI934	0	0	0	0	0	0	0	0	0	0	0	0	0	0	0	0	0	0	0	0	0	0	0	0	0	0	0	0	0	0	0	0	0	0	0	0	0	0	0	0	0	0	1	0	0	0	0	0	0
UNI509	0	0	0	0	0	0	0	1	0	0	0	0	0	0	0	0	0	0	0	0	0	0	0	0	1	0	0	0	0	0	0	0	0	0	0	0	0	0	0	0	0	0	0	0	0	0	0	0	0
UNI570	0	0	0	0	0	0	0	2	0	0	0	0	0	0	0	0	0	0	0	0	0	0	0	0	0	0	0	0	0	0	0	0	0	0	0	0	0	0	0	0	0	0	0	0	0	0	0	0	0
UNI431	0	0	0	0	0	0	0	12	0	0	0	0	0	0	0	0	0	0	0	0	0	0	0	0	1	0	0	0	0	0	0	0	0	0	0	0	0	0	0	1	0	0	0	0	0	0	0	0	0
UNI386	0	0	0	0	0	0	0	1	0	0	0	0	0	0	0	0	0	0	0	0	0	0	0	0	0	0	0	0	0	0	0	0	0	0	0	0	0	0	0	0	0	0	1	0	0	0	0	0	0
UNI529	0	0	0	0	0	0	0	1	0	0	0	0	0	0	0	0	0	0	0	0	0	0	0	0	0	0	0	0	0	0	0	0	0	0	0	0	0	0	1	1	0	0	0	0	0	0	0	0	0
UNI4	51030	51898	23281	53373	47237	37075	4235	2192	307	193	136	156	77	1630	13533	6561	5564	2179	45032	57453	90915	322	519	385	495	4579	15349	5428	1484	10737	54792	48314	43467	5902	693	5580	647	82753	1755	2659	3080	25443	560	257	8	43585	145	27192	19808
UNI1	9544	7050	2854	2503	2074	8505	265	607	62	405	195	424	31	39837	996	27953	27434	8284	4642	5228	760	49594	353	9588	128	16391	24445	36365	48937	18130	2678	7536	895	3703	59277	36623	70500	2264	485	729	668	7347	111	34	453	7604	26480	39802	7426
UNI467	15	12	6	4	5	17	1	1	1	0	1	2	0	3	2	7	15	5	13	11	3	0	0	1	0	4	25	9	17	16	10	16	1	7	3	8	0	11	1	2	1	5	0	0	0	12	1	25	2
UNI2	289	113	55	29	21	287	2	6	0	1	3	3	0	52	19	103	98	92	38	89	57	15	3	10	1	11	95	330	103	38	16	246	37	26	43	289	68	22	2	5	6	126	0	1	1	153	20	684	25
UNI3	122	204	94	46	59	87	30	19	3	0	1	0	5	9	56	23	32	14	133	184	127	0	3	6	3	5	53	22	11	17	57	150	53	13	0	15	1	153	13	18	22	105	5	4	1	72	0	130	46
UNI385	5	1	1	1	2	0	0	0	0	0	0	0	0	0	0	0	0	0	0	14	1	0	0	0	0	0	0	0	0	0	0	0	1	0	0	0	0	9	0	0	1	0	0	0	0	0	0	0	0
UNI72	160	119	116	20	39	165	8	10	0	1	0	2	2	32	28	124	248	58	93	178	24	0	4	21	1	34	120	125	92	71	44	161	29	37	28	65	13	53	8	15	13	206	4	1	0	72	0	247	80
UNI662	673	463	207	66	205	189	1	34	0	0	1	0	0	1	0	3	0	0	163	140	41	6	9	11	0	1	36	19	12	625	88	575	28	229	2464	269	4	24	17	29	33	206	1	0	1	67	7	6	47
UNI398	7	80	0	139	0	0	0	0	0	0	0	0	0	0	0	0	0	0	0	0	0	0	0	0	0	0	0	0	0	0	0	92	0	0	0	0	0	0	0	0	0	337	0	0	0	0	0	0	0
UNI963	1	11	1	0	152	1	61	13	5	0	0	0	2	0	0	0	0	0	1	0	5	3	2	5	12	0	0	0	0	0	103	0	0	6	0	0	0	0	12	23	8	0	0	0	1	114	0	0	0
UNI668	80	21	15	7	15	17	1	0	0	0	0	0	0	0	0	0	0	0	7	8	5	0	0	0	0	0	2	0	0	45	6	103	8	9	6	7	0	0	1	3	2	23	0	0	0	9	1	0	3
UNI14	11	7	5	1	1	3	1	2	0	0	0	0	0	0	2	3	3	0	8	17	1	0	0	0	0	1	2	0	0	3	5	7	3	3	0	0	1	12	1	1	4	7	0	0	0	7	0	0	3
UNI614	50	57	12	5	50	3	2	7	0	0	1	1	0	0	0	0	0	0	31	40	15	0	1	0	1	0	0	0	0	0	0	6	10	4	0	0	0	0	2	3	2	12	1	0	0	6	0	1	3
UNI96	7	6	5	6	1	3	1	2	0	0	0	0	0	1	4	0	4	0	6	6	0	0	0	0	0	0	3	2	1	1	0	1	1	2	0	0	0	2	0	1	0	6	0	0	0	2	0	3	0
UNI665	1	9	1	2	5	1	0	0	0	0	0	0	0	0	0	0	0	0	17	8	3	0	0	0	0	0	0	0	0	0	0	4	2	0	0	1	0	0	0	3	3	8	0	0	0	4	0	0	0
UNI73	11	19	15	6	11	5	1	3	0	1	0	0	0	1	4	8	9	2	17	20	0	0	0	0	0	1	13	2	3	6	2	8	2	4	2	7	0	5	1	3	2	11	0	0	0	10	0	11	6
UNI149	3	0	2	0	0	1	1	1	0	0	0	0	0	0	0	5	4	0	0	2	0	0	0	0	0	0	4	0	0	0	0	1	0	0	1	0	0	0	0	1	1	2	0	0	0	2	0	0	3
UNI279	4	10	11	10	0	6	4	9	4	0	2	3	0	83	3	67	3	0	1	0	0	97	6	128	0	11	158	393	741	0	0	4	0	45	315	382	4	0	7	13	14	2	1	1	9	1	312	2	0
UNI16	11	13	8	2	2	6	1	4	1	0	0	0	0	3	0	8	4	0	9	16	1	0	0	0	0	0	3	1	0	6	3	13	2	3	3	0	0	8	0	1	4	3	0	0	0	3	0	0	5
UNI137	10	34	19	17	2	37	27	64	6	0	7	22	0	176	7	196	8	1	1	1	0	216	19	595	8	24	327	920	1895	7	2	3	0	76	912	787	22	2	32	52	50	2	3	2	28	103	572	14	2
UNI99	6	14	8	11	3	1	0	2	0	0	0	0	0	0	1	2	1	0	5	8	2	0	0	0	0	0	5	0	0	0	2	2	0	1	0	0	0	3	0	1	1	1	0	0	0	1	0	4	2
UNI426	0	0	2	0	0	1	0	0	0	0	1	0	0	0	0	1	0	0	0	0	0	0	0	1	0	1	1	5	2	0	0	0	0	0	0	4	0	0	0	3	2	1	0	0	0	0	1	0	0
UNI604	0	2	0	0	0	0	0	0	0	0	0	0	0	0	0	0	0	0	0	0	0	0	0	0	0	0	0	0	0	0	0	0	0	0	0	0	0	0	0	0	0	1	0	0	0	0	0	0	0
UNI910	0	1	0	0	0	0	0	0	0	0	0	0	0	0	0	0	0	0	0	0	0	0	0	0	0	0	0	0	0	0	0	0	0	0	0	0	0	0	0	0	0	1	0	0	0	0	0	0	0
UNI741	0	0	0	1	0	0	0	0	0	0	0	0	0	0	0	0	0	0	0	0	0	0	0	0	0	0	0	0	0	0	0	1	0	0	0	0	0	0	0	0	0	2	0	0	0	0	0	0	0
UNI635	3	2	2	1	1	1	1	0	0	0	0	0	0	0	0	0	0	0	4	1	0	0	0	1	0	0	0	1	0	0	1	1	0	1	0	0	1	0	0	0	0	0	0	0	0	1	0	0	0
UNI503	0	3	0	0	2	1	0	0	0	0	0	0	0	1	0	0	0	0	0	0	1	0	0	1	1	0	0	1	0	0	0	0	0	1	0	2	0	2	1	0	2	0	0	0	0	1	0	1	1
UNI128	0	0	0	0	0	0	0	0	0	0	0	0	0	0	0	0	0	0	0	0	0	0	0	0	0	0	0	1	0	0	0	0	0	0	0	0	0	0	0	0	0	0	0	0	0	0	0	0	0
UNI571	0	0	0	0	0	0	0	1	0	0	0	0	0	0	0	1	0	0	0	0	0	0	0	0	0	0	1	0	0	0	0	0	0	0	2	2	0	0	0	0	0	0	0	0	0	0	1	0	0
UNI547	0	1	0	0	0	0	0	0	0	0	0	0	0	1	0	0	1	0	0	0	0	0	0	0	0	0	0	0	0	0	0	4	0	0	0	0	1	0	0	0	0	0	0	0	0	0	0	1	1
UNI459	7	0	0	0	0	0	0	0	0	0	0	0	0	5	0	0	12	0	0	0	0	0	0	0	0	0	1	0	4	0	0	24	0	0	2	2	6	0	1	1	0	0	0	0	0	0	2	4	10
UNI886	0	0	0	0	0	0	1	3	1	0	2	0	0	0	0	0	0	0	0	0	0	0	2	10	0	0	1	0	19	0	0	0	0	2	2	7	0	0	2	1	1	0	0	0	1	0	1	0	0
UNI191	0	1	0	0	0	0	33	257	1	0	0	1	0	0	0	0	0	0	0	0	0	4	115	0	4	0	0	0	0	0	0	0	0	0	0	0	0	0	14	31	55	0	10	1	0	0	0	0	0
UNI287	0	1	1	2	0	1	0	1	0	0	0	0	0	1	0	1	0	0	0	0	0	0	0	0	0	0	6	11	4	0	0	0	0	2	0	7	0	2	0	0	0	0	2	0	0	0	0	0	0
UNI170	0	0	0	0	0	0	0	0	0	0	0	0	0	0	0	0	0	0	1	1	0	0	0	0	0	0	1	0	0	0	0	0	0	0	0	0	0	0	0	0	0	0	0	0	0	0	0	0	0
UNI436	6	2	2	0	2	0	0	4	0	0	0	0	0	0	0	7	0	0	0	0	0	0	0	0	0	0	0	0	0	0	0	0	0	0	0	0	0	0	0	0	1	0	0	0	0	0	0	0	0
UNI157	36	61	2	0	37	0	0	10	0	0	0	0	0	0	0	0	0	0	0	0	0	0	0	0	0	0	0	0	0	0	0	0	0	0	0	0	0	0	1	1	9	0	0	0	0	0	0	0	0
UNI678	3	1	0	0	0	0	10	82	1	0	0	0	0	0	0	0	0	0	0	0	0	0	16	0	1	0	0	0	0	0	0	0	0	0	0	0	0	0	6	8	18	0	1	1	0	0	0	0	0
UNI161	1	1	0	0	1	0	0	1	0	0	0	0	0	0	0	0	0	0	0	0	0	0	0	0	0	0	0	0	0	0	0	0	0	0	0	0	0	0	0	0	0	0	0	0	0	0	0	0	0
UNI567	1	0	0	0	0	0	0	0	0	0	0	0	0	0	0	0	0	0	0	0	0	0	0	0	0	0	0	0	0	0	0	0	0	0	0	0	0	0	0	0	0	0	0	0	0	0	0	0	0
UNI749	0	1	0	2	0	0	0	0	0	0	0	0	0	0	0	0	0	0	0	0	0	0	0	0	0	0	0	0	0	0	0	0	0	0	0	0	0	0	0	0	0	0	0	0	0	0	0	0	0
UNI896	0	2	0	0	0	0	0	0	0	0	0	0	0	0	0	0	0	0	0	0	0	0	0	0	0	0	0	0	0	0	0	1	0	0	0	0	0	0	0	0	0	0	0	0	0	0	0	0	0
UNI689	0	0	2	0	0	0	14	1	1	0	0	0	0	0	0	0	0	0	0	0	0	0	0	0	0	0	0	0	0	0	0	0	0	0	0	0	0	0	7	10	13	0	0	0	0	0	0	0	0
UNI164	0	0	0	0	0	0	0	1	0	0	0	0	0	0	0	0	0	0	0	0	0	0	0	0	0	0	0	0	0	0	0	0	0	0	0	0	0	0	1	0	0	0	0	0	0	0	0	0	0
UNI264	0	0	0	0	0	0	0	0	0	0	0	0	0	0	0	0	0	0	0	0	0	0	0	0	0	0	0	0	0	0	0	0	0	0	0	0	0	0	0	0	0	0	0	0	0	0	0	0	0
UNI189	0	0	0	0	0	0	0	0	0	0	0	0	0	0	0	0	0	0	0	0	0	0	0	0	0	0	0	0	0	0	0	0	0	0	0	0	0	0	0	0	2	0	0	0	0	0	0	0	0
UNI281	0	391	0	0	0	0	0	0	0	0	0	0	0	0	0	0	0	0	0	0	0	0	0	0	0	0	0	0	0	0	0	0	0	0	0	0	0	0	0	0	0	0	0	0	0	0	0	0	0
UNI661	0	44	0	0	0	0	0	0	0	0	0	0	0	0	0	0	0	0	0	0	0	0	0	0	0	0	0	0	0	0	0	0	0	0	0	0	0	0	0	0	0	0	0	0	0	0	0	0	0
UNI190	6	0	0	567	0	0	5	1	3	0	0	0	1	0	0	0	0	0	0	0	0	0	0	0	13	0	0	0	0	0	0	179	0	0	0	0	0	0	0	0	0	853	0	0	0	0	0	0	0
UNI734	0	0	0	85	1	0	0	1	0	0	0	0	0	0	0	0	0	0	0	0	0	0	0	0	0	0	0	0	0	0	0	26	0	0	0	0	0	0	0	0	0	81	0	0	0	0	0	0	0
UNI473	0	0	0	8	0	0	0	0	0	0	0	0	0	0	0	0	0	0	0	0	0	0	0	0	0	0	0	0	0	0	0	3	0	0	0	0	0	0	0	0	0	6	0	0	0	0	0	0	0
UNI183	0	0	0	0	0	0	0	0	0	0	0	0	0	0	0	0	0	0	0	0	0	0	0	0	0	0	0	0	0	0	0	0	0	0	0	0	0	0	0	0	0	1	0	0	0	0	0	0	0
UNI908	0	5	0	0	0	0	0	0	0	0	0	0	0	0	0	0	0	0	0	0	0	0	0	0	0	0	0	0	0	0	0	0	0	0	0	0	0	0	0	0	0	0	0	0	0	0	0	0	0
UNI330	0	0	0	0	0	179	8	3	8	0	0	0	2	0	0	0	0	0	0	0	0	0	0	0	5	0	0	0	0	0	0	0	0	0	0	0	0	0	2	9	6	0	0	0	0	0	0	0	0
UNI915	0	0	0	0	0	19	0	0	0	0	0	0	0	0	0	0	0	0	0	0	0	0	0	0	0	0	0	0	0	0	0	0	0	0	0	0	0	0	0	0	0	0	0	0	0	0	0	0	0
UNI920	0	0	0	0	0	0	0	0	1	0	0	0	1	0	0	0	0	0	0	0	0	0	0	0	0	0	0	0	0	0	0	0	0	0	0	0	0	0	1	0	0	0	0	0	0	0	0	0	0
UNI138	0	0	0	0	0	3	1294	159	75	6	3	5	7	0	0	0	0	0	0	0	0	0	450	0	62	0	0	0	0	0	0	0	0	0	0	0	0	0	42	64	115	0	11	1	0	0	0	0	0
UNI101	0	0	0	0	0	0	13	1	0	0	0	0	0	0	0	1	0	0	0	0	0	0	4	0	1	0	0	0	0	0	0	0	0	0	0	0	0	0	0	1	0	0	0	0	0	0	0	0	0
UNI389	0	0	0	0	0	0	81	13	3	0	1	1	0	0	0	0	0	0	0	0	0	0	42	0	7	0	0	0	0	0	0	0	0	0	0	0	0	0	2	5	12	0	0	0	1	0	0	0	0
UNI630	0	0	0	0	0	0	7	28	0	0	0	0	0	0	0	0	0	0	0	0	0	0	12	0	0	0	0	0	0	0	0	0	0	0	0	0	0	0	0	0	9	0	0	1	0	0	0	0	0
UNI576	0	0	0	0	0	0	186	31	3	0	0	0	0	0	0	0	0	0	0	0	0	0	0	0	4	0	0	0	0	0	0	0	0	0	0	0	0	0	69	104	27	0	0	2	0	0	0	0	0
UNI483	0	0	0	0	0	0	3	3	0	0	0	0	0	0	0	0	0	0	0	0	0	0	0	0	0	0	0	0	0	0	0	0	0	0	0	0	0	0	1	3	0	0	0	0	0	0	0	0	0
UNI757	0	0	0	0	0	0	1	3	0	0	0	0	0	0	0	0	0	0	0	0	0	0	0	0	0	0	0	0	0	0	0	0	0	0	0	0	0	0	0	0	1	0	0	0	0	0	0	0	0
UNI673	0	0	0	0	0	0	6	0	0	0	0	0	0	0	0	0	0	0	0	0	0	0	0	0	1	0	0	0	0	0	0	0	0	0	0	0	0	0	2	2	0	0	0	0	0	0	0	0	0
UNI674	0	0	0	0	0	0	9	0	0	0	0	0	0	0	0	0	0	0	0	0	0	0	0	0	0	0	0	0	0	0	0	0	0	0	0	0	0	0	0	0	1	0	0	0	0	0	0	0	0
UNI953	0	0	0	0	0	0	3	0	0	0	0	0	0	0	0	0	0	0	0	0	0	0	0	0	0	0	0	0	0	0	0	0	0	0	0	0	0	0	0	1	0	0	0	0	0	0	0	0	0
UNI114	3	14	1	0	0	0	274	395	1606	4	1	2	68	0	0	0	0	0	0	0	5	51	43	11	345	0	0	0	0	0	0	0	0	0	0	0	0	0	936	1252	352	3	45	15	0	0	0	0	0
UNI79	0	0	0	0	0	0	2	4	13	0	0	0	0	0	0	0	0	0	0	0	0	0	0	1	3	0	0	0	0	0	0	0	0	0	0	0	0	0	5	6	3	0	0	0	0	0	0	0	0
UNI306	0	0	0	0	0	0	3	10	20	0	0	0	1	0	0	0	0	0	0	0	0	0	0	0	1	0	0	0	0	0	0	0	0	0	0	0	0	0	20	26	20	0	2	0	0	0	0	0	0
UNI452	0	0	0	0	0	0	0	1	0	0	0	0	0	0	0	0	0	0	0	0	0	0	0	0	0	0	0	0	0	0	0	0	0	0	0	0	0	0	0	0	0	0	0	0	0	0	0	0	0
UNI113	0	0	0	0	0	0	5	0	69	0	0	0	0	0	0	0	0	0	0	0	0	0	0	0	9	0	0	0	0	0	0	0	0	0	0	0	0	0	18	29	2	0	0	0	0	0	0	0	0
UNI458	0	0	0	0	0	0	1	0	3	0	0	0	0	0	0	0	0	0	0	0	0	0	0	0	0	0	0	0	0	0	0	0	0	0	0	0	0	0	2	1	0	0	0	0	0	0	0	0	0
UNI140	0	0	0	0	0	0	0	0	3	0	0	0	0	0	0	0	0	0	0	0	0	0	0	0	0	0	0	0	0	0	0	0	0	0	0	0	0	0	1	5	0	0	0	0	0	0	0	0	0
UNI305	0	0	0	0	0	0	214	3	62	0	0	0	3	0	0	0	0	0	0	0	0	0	0	32	12	0	0	0	0	0	0	0	0	0	0	0	0	0	17	19	10	0	2	0	0	0	0	0	0
UNI985	0	0	0	0	0	0	9	2	7	0	0	0	2	0	0	0	0	0	0	0	0	0	0	0	1	0	0	0	0	0	0	0	0	0	0	0	0	0	0	0	7	0	0	0	0	0	0	0	0
UNI464	0	0	0	0	0	0	0	1	4	0	0	0	0	0	0	0	0	0	0	0	0	0	0	1	2	0	0	0	0	0	0	0	0	0	0	0	0	0	0	2	0	0	0	0	0	0	0	0	0
UNI474	0	0	0	0	0	0	2	0	0	0	0	0	0	0	0	0	0	0	0	0	0	0	0	0	0	0	0	0	0	0	0	0	0	0	0	0	0	0	0	0	0	0	0	0	0	0	0	0	0
UNI917	0	0	0	0	0	0	11	4	5	0	0	0	1	0	0	0	0	0	0	0	0	0	0	0	1	0	0	0	0	0	0	0	0	0	0	0	0	0	1	8	6	0	0	1	0	0	0	0	0
UNI760	0	0	0	0	0	0	0	1	0	0	0	0	0	0	0	0	0	0	0	0	0	0	0	0	1	0	0	0	0	0	0	0	0	0	0	0	0	0	0	0	0	0	0	0	0	0	0	0	0
UNI326	0	0	0	0	0	0	38	37	32	0	0	0	1	0	0	0	0	0	0	0	0	0	43	0	56	0	0	0	0	0	0	0	0	0	0	0	0	0	14	17	4	0	0	0	0	0	0	0	0
UNI906	0	0	0	0	0	0	1	5	1	0	0	0	0	0	0	0	0	0	0	0	0	0	4	0	5	0	0	0	0	0	0	0	0	0	0	0	0	0	1	1	0	0	0	0	0	0	0	0	0
UNI491	0	0	0	0	0	0	0	1	0	0	0	0	0	0	0	0	0	0	0	0	0	0	0	0	0	0	0	0	0	0	0	0	0	0	0	0	0	0	0	0	1	0	0	0	0	0	0	0	0
UNI555	0	0	0	0	0	0	12	22	16	0	0	0	0	0	0	0	0	0	0	0	0	0	5	0	9	0	0	0	0	0	0	0	0	0	0	0	0	0	0	0	44	0	1	0	0	0	0	0	0
UNI356	0	0	0	0	0	0	0	3	1	0	0	0	0	0	0	0	0	0	0	0	0	0	0	0	1	0	0	0	0	0	0	0	0	0	0	0	0	0	0	0	0	0	1	0	0	0	0	0	0
UNI522	0	0	0	0	0	0	0	1	1	0	0	0	0	0	0	0	0	0	0	0	0	0	0	0	0	0	0	0	0	0	0	0	0	0	0	0	0	0	0	0	0	0	0	0	0	0	0	0	0
UNI719	0	0	0	0	0	0	0	1	0	0	0	0	0	0	0	0	0	0	0	0	0	0	0	0	1	0	0	0	0	0	0	0	0	0	0	0	0	0	0	0	0	0	0	0	0	0	0	0	0
UNI722	0	0	0	0	0	0	4	0	7	0	0	0	2	0	0	0	0	0	0	0	0	0	0	0	0	0	0	0	0	0	0	0	0	0	0	0	0	0	1	1	0	0	0	0	0	0	0	0	0
UNI1004	0	0	0	0	0	0	0	0	0	0	0	0	0	0	0	0	0	0	0	0	0	0	0	0	0	0	0	0	0	0	0	0	0	0	0	0	0	0	9	21	6	0	0	0	0	0	0	0	0
UNI745	0	0	0	0	0	0	6	0	0	0	0	0	0	0	0	0	0	0	0	0	0	0	0	0	0	0	0	0	0	0	0	0	0	0	0	0	0	0	0	0	0	0	0	0	0	0	0	0	0
UNI455	0	0	0	0	0	0	55	7	24	0	0	0	4	0	0	0	0	0	0	0	0	0	0	0	17	0	0	0	0	0	0	0	0	0	0	0	0	0	19	35	8	0	1	0	0	0	0	0	0
UNI659	0	0	0	0	0	0	0	0	1	0	0	0	0	0	0	0	0	0	0	0	0	0	0	0	0	0	0	0	0	0	0	0	0	0	0	0	0	0	0	2	0	0	0	0	0	0	0	0	0
UNI744	0	0	0	0	0	0	1	0	1	0	0	0	0	0	0	0	0	0	0	0	0	0	0	0	0	0	0	0	0	0	0	0	0	0	0	0	0	0	0	0	0	0	0	0	0	0	0	0	0
UNI461	0	0	0	0	0	0	0	2	1	0	0	0	0	0	0	0	0	0	0	0	0	0	30	0	1	0	0	0	0	0	0	0	0	0	0	0	0	0	43	64	0	0	0	0	0	0	0	0	0
UNI850	0	0	0	0	0	0	0	0	0	0	0	0	0	0	0	0	0	0	0	0	0	0	0	0	0	0	0	0	0	0	0	0	0	0	0	0	0	0	1	1	0	0	0	0	0	0	0	0	0
UNI916	0	0	0	0	0	0	4	1	6	0	0	0	1	0	0	0	0	0	0	0	0	0	0	0	16	0	0	0	0	0	0	0	0	0	0	0	0	0	0	3	42	0	7	0	0	0	0	0	0
UNI534	0	0	0	0	0	0	22	2	61	5	0	0	1	0	0	0	0	0	0	0	0	0	0	0	20	0	0	0	0	0	0	0	0	0	0	0	0	0	8	16	19	0	0	0	0	0	0	0	0
UNI613	0	0	0	0	0	0	2	0	0	0	0	0	0	0	0	0	0	0	0	0	0	0	0	0	0	0	0	0	0	0	0	0	0	0	0	0	0	0	1	0	0	0	0	0	0	0	0	0	0
UNI940	0	0	0	0	0	0	0	0	54	0	0	0	0	0	0	0	0	0	0	0	0	0	0	0	2	0	0	0	0	0	0	0	0	0	0	0	0	0	4	1	0	0	0	0	0	0	0	0	0
UNI601	0	0	0	0	0	0	2	2	4	1	0	0	0	0	0	0	0	0	0	0	0	17	0	0	1	0	0	0	0	0	0	0	0	0	0	0	0	0	14	20	38	0	1	0	0	0	0	0	0
UNI829	0	0	0	0	0	0	5	0	9	0	0	0	7	0	0	0	0	0	0	0	0	0	0	0	3	0	0	0	0	0	0	0	0	0	0	0	0	0	2	0	6	0	0	0	0	0	0	0	0
UNI899	0	0	0	0	0	0	6	3	4	0	0	0	1	0	0	0	0	0	0	0	0	0	0	0	4	0	0	0	0	0	0	0	0	0	0	0	0	0	0	0	10	0	0	0	0	0	0	0	0
UNI873	0	0	0	0	0	0	10	8	20	0	0	0	0	0	0	0	0	0	0	0	0	0	0	0	11	0	0	0	0	0	0	0	0	0	0	0	0	0	7	15	0	0	0	0	28	0	0	0	0
UNI880	0	0	0	0	0	0	0	0	2	0	0	0	0	0	0	0	0	0	0	0	0	0	0	0	0	0	0	0	0	0	0	0	0	0	0	0	0	0	0	0	0	0	0	0	1	0	0	0	0
UNI637	0	33	0	0	0	0	16	7	4	0	0	0	2	0	0	0	0	0	0	0	0	0	0	0	4	0	0	0	0	0	0	0	0	0	0	0	0	0	0	0	0	0	0	0	0	0	0	0	0
UNI277	0	0	0	0	0	0	25	73	126	0	0	0	4	0	0	0	0	0	0	0	0	0	0	2	54	0	0	0	0	0	0	0	0	0	0	0	0	0	26	43	11	0	0	0	0	0	0	0	0
UNI845	0	0	0	0	0	0	0	3	0	0	0	0	1	0	0	0	0	0	0	0	0	0	14	0	0	0	0	0	0	0	0	0	0	0	0	0	0	0	1	2	9	0	0	0	0	0	0	0	0
UNI700	0	0	0	0	0	0	0	1	2	0	0	0	0	0	0	0	0	0	0	0	0	0	0	0	1	0	0	0	0	0	0	0	0	0	0	0	0	0	0	0	0	0	0	0	0	0	0	0	0
UNI425	0	0	0	0	0	0	0	0	2	0	0	0	0	0	0	0	0	0	0	0	0	0	0	0	0	0	0	0	0	0	0	0	0	0	0	0	0	0	0	0	0	0	0	0	0	0	0	0	0
UNI100	0	0	0	0	0	0	11	18	29	0	0	0	1	0	0	0	0	0	1	0	0	0	0	0	33	0	0	0	0	0	0	0	0	0	0	0	0	0	13	17	4	0	3	1	0	3634	1	0	0
UNI324	0	0	0	0	0	0	0	0	0	0	0	0	0	0	0	0	0	0	0	0	0	0	0	0	0	0	0	0	0	0	0	0	0	0	0	0	0	0	0	1	1	0	0	0	0	53	0	0	0
UNI87	0	0	0	0	0	0	0	1	1	0	0	0	0	0	0	0	0	0	0	0	0	0	0	0	0	0	0	0	0	0	0	0	0	0	0	0	0	0	0	0	0	0	0	0	0	6	0	0	0
UNI141	0	0	0	0	0	0	0	0	1	0	0	0	0	0	0	0	0	0	0	0	0	0	0	0	1	0	0	0	0	0	0	0	0	0	0	0	0	0	0	1	0	0	0	0	0	12	0	0	0
UNI291	0	0	0	0	0	0	0	0	0	0	0	0	0	0	0	0	0	0	0	0	0	0	0	0	0	0	0	0	0	0	0	0	0	0	0	0	0	0	0	0	0	0	0	0	0	2	0	0	0
UNI153	0	0	0	0	0	0	0	0	0	0	0	0	0	0	0	0	0	0	0	0	0	0	0	0	0	0	0	0	0	0	0	0	0	0	0	0	0	0	0	0	0	0	0	0	0	2	0	0	0
UNI317	0	0	0	0	0	0	58	24	36	0	0	0	3	0	0	0	0	0	0	0	0	0	10	0	12	0	0	0	0	0	0	0	0	0	0	0	0	0	18	22	48	0	0	1	0	0	0	0	0
UNI656	0	0	0	0	0	0	3	33	5	0	0	0	1	0	0	0	0	0	0	0	0	0	0	0	12	0	0	0	0	0	0	0	0	0	0	0	0	0	10	24	14	0	4	2	0	0	0	0	0
UNI339	0	0	0	0	0	0	7	74	15	0	0	0	0	0	0	0	0	0	0	0	0	0	0	0	21	0	0	0	0	0	0	0	0	0	0	0	0	0	11	25	25	0	1	0	0	0	0	0	0
UNI321	0	0	0	0	0	0	62	27	152	0	2	0	8	0	0	0	0	0	0	0	0	0	0	0	66	0	0	0	0	0	0	0	0	0	0	0	0	0	30	53	11	0	1	0	0	0	0	0	0
UNI476	0	0	0	0	0	0	41	18	19	0	0	0	2	0	0	0	0	0	0	0	0	0	8	0	4	0	0	0	0	0	0	0	0	0	0	0	0	0	25	27	26	0	0	2	0	0	0	0	0
UNI651	0	0	0	0	0	0	0	17	8	0	0	0	1	0	0	0	0	0	0	0	0	0	0	0	13	0	0	0	0	0	0	0	0	0	0	0	0	0	13	15	27	0	2	0	0	0	0	0	0
UNI675	0	0	0	0	0	0	24	6	33	0	0	0	0	0	0	0	0	0	0	0	0	0	0	0	4	0	0	0	0	0	0	0	0	0	0	0	0	0	6	16	3	0	1	0	0	0	0	0	0
UNI517	0	0	0	0	0	0	27	21	12	0	0	1	0	0	0	0	0	0	0	0	0	0	68	0	2	0	0	0	0	0	0	0	0	0	0	0	0	0	1	0	5	0	0	0	0	0	0	0	0
UNI864	0	0	0	0	0	0	1	2	1	0	0	0	0	0	0	0	0	0	0	0	0	0	0	0	0	0	0	0	0	0	0	0	0	0	0	0	0	0	0	0	0	0	0	0	0	0	0	0	0
UNI860	0	0	0	0	0	0	6	2	1	0	0	0	0	0	0	0	0	0	0	0	0	0	0	0	1	0	0	0	0	0	0	0	0	0	0	0	0	0	2	3	7	0	0	0	0	0	0	0	0
UNI761	0	0	0	0	0	0	1	2	23	0	0	0	4	0	0	0	0	0	0	0	0	0	0	0	17	0	0	0	0	0	0	0	0	0	0	0	0	0	1	1	2	0	0	0	0	0	0	0	0
UNI802	0	0	0	0	0	0	0	1	0	0	0	0	0	0	0	0	0	0	0	0	0	0	0	0	0	0	0	0	0	0	0	0	0	0	0	0	0	0	0	0	0	0	1	0	0	0	0	0	0
UNI838	0	0	0	0	0	0	2	0	25	0	0	0	1	0	0	0	0	0	0	0	0	0	0	0	4	0	0	0	0	0	0	0	0	0	0	0	0	0	0	0	4	0	0	0	0	0	0	0	0
UNI983	0	0	0	0	0	0	0	0	8	0	0	0	1	0	0	0	0	0	0	0	0	0	0	0	28	0	0	0	0	0	0	0	0	0	0	0	0	0	0	0	0	0	5	0	0	0	0	0	0
UNI706	0	0	0	0	0	0	0	0	1	0	0	0	0	0	0	0	0	0	0	0	0	0	0	0	1	0	0	0	0	0	0	0	0	0	0	0	0	0	0	0	0	0	0	0	0	0	0	0	0
UNI392	0	0	0	0	0	0	0	0	2	0	0	0	0	0	0	0	0	0	0	0	0	0	0	0	0	0	0	0	0	0	0	0	0	0	0	0	0	0	0	0	0	0	0	0	0	0	0	0	0
UNI820	0	0	0	0	0	0	0	0	1	0	0	0	0	0	0	0	0	0	0	0	0	0	0	0	0	0	0	0	0	0	0	0	0	0	0	0	0	0	0	0	1	0	0	0	0	0	0	0	0
UNI901	0	0	0	0	0	0	5	0	1	0	0	0	0	0	0	0	0	0	0	0	0	0	2	0	0	0	0	0	0	0	0	0	0	0	0	0	0	0	0	0	0	0	0	0	0	0	0	0	0
UNI453	0	0	0	0	0	0	1	0	2	0	0	0	0	0	0	0	0	0	0	0	0	0	0	0	1	0	0	0	0	0	0	0	0	0	0	0	0	0	1	0	0	0	0	0	0	0	0	0	0
UNI423	0	0	0	0	0	0	0	0	0	0	0	0	0	0	0	0	0	0	0	0	0	0	1	0	0	0	0	0	0	0	0	0	0	0	0	0	0	0	0	1	0	0	0	0	0	0	0	0	0
UNI728	0	0	0	0	0	0	1	0	0	0	0	0	0	0	0	0	0	0	0	0	0	0	1	0	0	0	0	0	0	0	0	0	0	0	0	0	0	0	0	0	0	0	0	0	0	0	0	0	0
UNI577	0	0	1	0	0	0	5	55	5	0	1	4	1	0	0	0	0	0	0	0	0	0	9	26	1	0	0	0	0	0	0	0	0	0	0	0	0	0	6	5	0	0	6	0	0	0	0	0	0
UNI669	0	0	0	0	0	0	0	1	1	0	0	0	0	0	0	0	0	0	0	0	0	0	0	0	0	0	0	0	0	0	0	0	0	0	0	0	0	0	0	0	0	0	0	0	0	0	0	0	0
UNI388	0	0	1	0	0	0	653	89	683	0	1	0	77	0	0	0	0	0	0	0	0	15	0	0	698	0	0	0	0	0	0	0	0	0	0	0	0	0	91	138	234	0	7	1	46	0	0	0	0
UNI487	0	0	0	0	0	0	11	24	35	0	0	0	0	0	0	0	0	0	0	0	0	0	1	0	25	0	0	0	0	0	0	0	0	0	0	0	0	0	10	16	8	0	1	0	0	0	0	0	0
UNI711	0	0	0	0	0	0	0	1	0	0	0	0	0	0	0	0	0	0	0	0	0	0	0	0	1	0	0	0	0	0	0	0	0	0	0	0	0	0	1	2	2	0	1	1	0	0	0	0	0
UNI343	0	0	0	0	0	0	52	56	103	0	0	0	4	0	0	0	0	0	0	0	0	0	2	1	61	0	0	0	0	0	0	0	0	0	0	0	0	0	5	11	10	0	0	0	0	0	0	0	0
UNI482	0	0	0	0	0	0	1	3	4	0	0	0	0	0	0	0	0	0	0	0	0	0	0	0	0	0	0	0	0	0	0	0	0	0	0	0	0	0	0	0	1	0	0	0	0	0	0	0	0
UNI49	0	0	0	0	0	0	709	423	3332	0	2	2	91	0	0	0	0	0	981	0	0	0	6	3	1328	0	0	0	0	0	0	0	0	0	0	0	0	0	37	68	126	0	2	1	4	0	0	0	0
UNI196	0	0	0	0	0	0	325	162	746	0	0	0	40	0	0	0	0	0	265	0	0	0	6	0	280	0	0	0	0	0	0	1	0	0	0	0	0	0	25	37	44	0	1	0	1	0	0	0	0
UNI261	0	0	0	0	0	0	6	11	365	0	0	0	5	0	0	0	0	0	0	0	0	0	0	0	92	0	0	0	0	0	0	0	0	0	0	0	0	0	1	1	0	0	0	0	0	0	0	0	0
UNI932	0	0	0	0	0	0	28	36	137	0	0	0	5	0	0	0	0	0	0	0	0	0	1	0	104	0	0	0	0	0	0	0	0	0	0	0	0	0	2	1	11	0	0	0	2	0	0	0	0
UNI982	0	0	0	0	0	0	4	9	176	0	0	0	4	0	0	0	0	0	0	0	0	0	0	0	51	0	0	0	0	0	0	0	0	0	0	0	0	0	0	2	0	0	0	0	0	0	0	0	0
UNI808	0	0	0	0	0	0	29	15	43	0	0	0	2	0	0	0	0	0	0	0	0	0	2	0	38	0	0	0	0	0	0	0	0	0	0	0	0	0	1	0	8	0	0	1	1	0	0	0	0
UNI273	0	0	0	0	0	0	4	2	25	0	0	0	0	0	0	0	0	0	0	0	0	0	0	0	8	0	0	0	0	0	0	0	0	0	0	0	0	0	1	0	1	0	0	0	0	0	0	0	0
UNI70	0	0	0	0	0	0	1	1	23	0	0	0	0	0	0	0	0	0	0	0	0	0	0	0	11	0	0	0	0	0	0	0	0	0	0	0	0	0	0	0	0	0	0	0	0	0	0	0	0
UNI987	0	0	0	0	0	0	1	0	5	0	0	0	0	0	0	0	0	0	0	0	0	0	0	0	3	0	0	0	0	0	0	0	0	0	0	0	0	0	0	0	0	0	0	0	0	0	0	0	0
UNI337	0	0	0	0	0	0	0	0	4	0	0	0	0	0	0	0	0	0	0	0	0	0	0	0	1	0	0	0	0	0	0	0	0	0	0	0	0	0	0	0	0	0	0	0	0	0	0	0	0
UNI241	1	16	100	137	0	0	2	11	3	0	0	0	0	0	0	0	0	0	0	0	0	0	0	0	2	0	0	0	0	0	0	0	0	185	0	37	0	0	1	3	1	0	0	0	0	0	0	0	0
UNI566	0	0	4	2	0	0	1	0	0	0	0	0	0	0	0	0	0	0	0	0	0	0	0	0	0	0	0	0	0	0	0	0	0	0	0	0	0	0	0	0	0	0	0	0	0	0	0	0	0
UNI258	0	0	1	5	0	0	0	0	0	0	0	0	0	0	0	0	0	0	0	0	0	0	0	0	0	0	0	0	0	0	0	0	0	2	0	0	0	0	0	0	0	0	0	0	0	0	0	0	0
UNI527	0	0	2	2	0	0	0	0	0	0	0	0	0	0	0	0	0	0	0	0	0	0	0	0	0	0	0	0	0	0	0	0	0	0	0	0	0	0	0	0	0	0	0	0	0	0	0	0	0
UNI736	0	0	0	0	0	0	50	4	90	0	0	0	4	0	0	0	0	0	0	0	0	0	0	0	6	0	0	0	0	0	0	0	0	0	0	0	0	0	2	5	17	0	2	0	0	0	0	0	0
UNI843	0	0	0	0	0	0	48	1	1	0	0	0	0	0	0	0	0	0	0	0	0	0	0	0	0	0	0	0	0	0	0	0	0	0	0	0	0	0	0	0	0	0	0	0	0	0	0	0	0
UNI688	0	15	0	0	0	35	3	3	27	0	0	0	2	0	0	0	0	0	0	0	0	0	0	0	5	0	0	0	0	0	0	0	0	0	0	0	0	0	0	0	5	0	0	0	0	0	0	0	0
UNI387	0	0	0	0	0	0	6	7	87	0	0	0	5	0	0	0	0	0	0	0	0	0	0	0	28	0	0	0	0	0	0	0	0	0	0	0	0	0	17	16	28	0	0	0	0	0	0	0	0
UNI865	0	0	0	0	0	0	8	6	29	0	0	5	1	0	0	0	0	0	0	0	0	0	0	0	10	0	0	0	0	0	0	0	0	0	0	0	0	0	2	3	1	0	0	0	0	0	0	0	0
UNI6	12	1884	12	3	25	82	2331	465	172	117	58	1049	46	39	38	7908	42	29	399	49	51	26	751	75	122	3	1570	4	9	6	4	180	14	12	238	2	1434	88	14572	23225	3016	46055	46958	19719	20053	11412	24195	82073	33901
UNI212	0	181	1	0	8	8	48	32	3	2	0	0	1	0	0	19	0	0	15	0	4	0	17	0	2	0	11	0	0	0	0	31	0	0	30	0	4	3	555	801	186	1383	166	91	4	312	28	116	385
UNI276	0	2	0	0	0	0	2	0	0	0	0	0	0	0	0	3	0	0	1	0	0	0	0	0	0	0	4	0	0	0	0	0	0	0	0	0	1	0	3	10	4	17	4	2	1	18	3	40	17
UNI10	0	0	0	0	0	0	18	4	3	0	0	2	1	0	0	3	0	0	1	0	0	0	0	0	0	0	1	0	0	0	0	0	0	0	0	0	0	0	50	88	15	12	48	27	49	9	31	6	5
UNI267	0	8	3	1	0	0	53	16	31	122	736	558	379	84	70	82	8	4	13	28	2	20	295	11	37	0	82	0	0	0	0	2	2	0	9	0	2	0	374	556	184	30	872	396	457	9	351	23	9
UNI274	1	5	0	0	0	0	4	0	0	0	0	0	0	0	0	6	0	0	1	1	0	0	0	0	1	0	0	0	0	0	0	0	0	0	0	0	2	0	16	23	12	27	6	2	7	24	15	37	18
UNI20	0	0	2	0	0	0	6	0	0	0	0	1	0	0	1	1	0	0	0	0	0	0	0	0	0	0	0	0	0	0	0	0	1	0	0	0	0	0	33	42	10	2	15	1	9	2	1	2	0
UNI589	0	1	0	0	0	0	1	0	0	0	0	0	0	0	0	2	0	0	0	0	0	0	0	0	0	0	1	0	0	0	0	0	0	0	0	0	1	0	2	4	1	3	3	2	1	0	0	5	7
UNI24	0	0	0	0	0	0	6	2	1	0	0	3	0	0	0	4	0	0	1	0	0	0	0	0	0	0	2	0	0	0	0	0	0	0	1	0	1	0	35	63	7	6	17	5	24	1	8	3	1
UNI42	0	0	3	0	0	0	249	77	53	141	4340	2796	1614	124	6	4	0	1	3	2	2	36	2145	64	230	0	50	0	0	0	0	0	0	0	12	0	0	0	1400	1984	804	13	2992	1722	4264	1	900	3	1
UNI720	0	0	0	0	0	0	4	0	6	0	0	0	3	0	0	3	0	0	5	1	0	0	1	0	3	0	0	0	0	0	0	0	0	0	0	0	0	0	7	15	1	7	2	2	2	8	2	11	5
UNI732	0	1	0	0	0	0	2	1	0	0	0	0	0	0	0	2	0	0	0	0	0	0	0	0	0	0	1	0	0	0	0	0	0	0	0	0	0	0	6	10	0	4	2	2	3	6	9	12	1
UNI199	0	1	0	0	0	0	0	1	0	0	0	0	0	0	0	0	0	0	0	0	0	0	0	0	0	0	0	0	0	0	0	0	0	0	0	0	0	0	6	9	0	4	4	1	0	2	0	0	2
UNI671	0	0	0	0	0	0	5	2	5	0	0	3	5	0	0	0	1	0	0	0	0	0	5	0	1	0	0	0	0	0	0	0	0	0	0	0	0	0	3	9	5	1	3	2	4	34	0	0	1
UNI644	0	2	0	0	0	0	0	0	0	0	0	0	0	0	0	1	0	0	0	0	0	0	0	0	0	0	0	0	0	0	0	0	0	0	0	0	0	0	1	1	1	1	0	0	0	1	3	2	0
UNI768	0	0	1	0	0	0	4	1	7	0	0	0	6	0	0	0	1	0	11	0	0	0	1	0	6	0	0	0	0	0	0	0	0	0	0	0	0	0	19	31	1	0	7	0	2	6	0	0	0
UNI941	0	0	1	0	0	0	0	0	1	0	0	0	1	0	0	0	0	0	0	0	0	0	0	0	1	0	0	0	0	0	0	0	0	0	0	0	0	0	0	1	0	0	0	0	0	0	0	0	0
UNI7	22	1751	934	77	12	63	878	654	966	55284	42143	35285	23597	34423	45872	11713	24306	31977	50056	72376	12168	5291	17182	429	1907	4	5121	9	27	12	171	147	4809	3	758	1	67	20	2105	3337	2703	1028	3368	1600	1895	626	506	7581	714
UNI456	0	0	0	0	0	0	0	0	0	0	0	0	0	0	0	0	0	0	0	0	0	0	0	0	0	0	0	0	0	0	0	0	0	0	0	0	0	0	5	5	1	23	7	5	0	3	1	0	11
UNI429	7	298	70	4	4	14	49	39	9	2	12	1	24	0	12	0	0	0	661	1019	514	3	219	3	24	1	22	0	0	0	21	64	275	0	110	0	1	2	535	699	227	748	211	98	0	183	0	0	256
UNI254	0	3	1	0	0	0	3	2	2	2	1	4	1	13	6	16	24	10	10	28	6	5	10	0	0	0	5	0	0	0	0	0	2	0	0	0	2	0	2	14	2	35	4	3	0	9	5	34	12
UNI5	0	4	2	0	0	0	8	5	7	8	35	16	27	3	44	5	5	2	11	19	4	2	28	2	15	0	8	0	0	0	0	0	2	0	0	0	1	0	31	43	11	4	15	2	7	2	1	6	2
UNI238	1	64	8	0	1	6	28	8	9	15	24	48	48	313	155	352	392	267	509	917	199	44	43	13	19	1	147	0	0	1	3	2	104	0	18	0	85	3	54	99	43	652	86	42	37	278	285	1102	425
UNI312	0	18	5	0	0	0	3	0	1	6	4	1	11	1	9	0	2	3	243	445	67	0	36	0	1	0	5	0	0	0	1	0	21	0	3	0	0	0	30	36	11	136	27	18	0	16	0	1	37
UNI472	0	0	0	0	0	0	0	0	0	1	0	0	0	0	0	0	0	0	0	0	0	0	0	0	0	0	0	0	0	0	0	0	0	0	0	0	0	0	2	4	0	4	1	1	1	1	0	3	1
UNI336	0	1	0	0	0	0	0	0	0	1	3	4	1	4	5	0	0	1	15	22	1	0	6	0	0	0	0	0	0	0	0	0	0	0	0	0	0	0	1	1	0	7	4	0	0	2	0	0	1
UNI573	0	7	1	0	0	0	2	1	1	0	1	0	0	0	0	0	0	0	9	11	12	0	6	0	2	0	0	0	0	0	0	0	1	0	2	0	0	0	1	8	7	5	0	1	1	0	0	0	0
UNI625	0	1	1	0	0	0	7	6	8	6	117	65	47	8	4	4	1	0	0	2	0	1	67	2	8	0	9	0	0	0	0	0	0	0	2	0	0	0	42	58	37	1	60	33	100	0	24	0	0
UNI943	0	0	0	0	0	0	0	0	0	0	0	0	0	0	0	0	0	0	0	0	0	0	0	0	0	0	0	0	0	0	0	0	0	0	0	0	0	0	0	0	1	3	1	0	0	0	0	0	0
UNI361	0	0	0	0	0	0	3	0	7	2	3	1	10	4	35	4	8	3	24	6	5	0	4	0	6	0	1	0	0	0	0	0	2	0	0	0	0	0	1	3	3	1	0	0	0	0	0	0	0
UNI23	0	0	3	0	0	0	2	0	3	3	22	25	14	4	21	3	1	2	8	11	3	0	21	3	9	0	7	0	0	0	0	0	1	0	0	0	0	0	1	4	4	0	0	0	1	1	0	0	0
UNI225	0	0	0	0	0	0	0	2	1	5	186	107	65	2	1	3	0	0	0	2	0	0	95	4	12	0	2	0	0	0	0	0	0	0	1	0	0	0	15	19	28	0	6	11	33	0	5	0	0
UNI564	0	0	0	0	0	0	0	0	1	0	3	7	5	0	1	0	0	0	0	0	0	0	8	0	1	0	1	0	0	0	0	0	0	0	0	0	0	0	5	18	6	0	4	4	2	0	1	0	0
UNI822	0	0	0	0	0	0	2	0	1	0	4	0	1	2	0	0	0	0	0	0	0	0	2	1	0	0	1	0	0	0	0	0	0	0	0	0	0	0	4	6	0	0	2	4	2	0	1	0	0
UNI22	0	0	2	0	0	0	2	0	4	4	7	10	13	2	12	0	1	2	4	7	4	1	8	0	6	0	1	0	0	0	0	0	1	0	0	0	0	0	4	3	3	0	0	0	0	0	0	1	0
UNI658	0	2	0	0	0	0	28	8	55	27	19	22	194	7	17	5	8	7	328	16	23	0	67	0	43	0	2	0	0	0	0	0	0	0	0	0	0	0	14	11	14	0	4	1	4	0	0	0	0
UNI405	0	0	0	0	0	0	0	0	2	0	0	0	3	1	0	0	1	0	5	4	0	0	0	0	2	0	0	0	0	0	0	0	0	0	0	0	0	0	3	1	0	0	0	0	0	0	0	0	0
UNI690	0	0	0	0	0	0	0	0	1	0	0	0	1	1	1	1	2	0	2	3	1	1	1	0	1	0	0	0	0	0	0	0	1	0	1	0	0	0	0	0	1	0	0	0	0	0	0	0	0
UNI641	0	1	1	0	0	0	2	0	0	1	1	1	0	1	2	3	1	0	3	2	0	1	0	0	0	0	1	0	0	0	0	0	1	0	0	0	0	0	1	1	0	0	0	1	0	0	0	0	0
UNI309	0	0	0	0	0	0	0	0	1	0	1	3	4	1	0	0	0	0	0	0	0	1	3	0	0	0	1	0	0	0	0	0	0	0	0	0	0	0	1	1	2	0	0	1	4	0	0	0	0
UNI379	0	8	3	1	0	0	0	2	0	0	1	0	0	0	1	0	0	0	16	18	8	0	9	0	2	0	1	0	0	0	0	0	7	0	3	0	0	0	1	2	6	0	0	0	0	0	0	0	0
UNI562	0	0	0	0	0	0	0	0	0	0	0	0	1	0	0	0	0	0	1	3	1	0	4	0	0	0	0	0	0	0	0	0	0	0	0	0	0	0	0	2	2	0	1	0	0	0	0	0	0
UNI811	0	0	0	0	0	0	0	0	0	0	0	0	0	0	0	0	0	0	0	0	0	0	0	0	0	0	0	0	0	0	0	0	0	0	0	0	0	0	0	0	0	0	0	0	0	0	0	0	0
UNI411	0	0	0	0	0	0	0	0	0	0	0	0	0	0	0	0	0	0	2	0	0	0	0	0	0	0	0	0	0	0	0	0	0	0	0	0	0	0	0	0	0	0	0	0	0	0	0	0	0
UNI871	0	0	0	0	0	0	1	0	0	0	3	5	3	0	0	0	0	0	0	1	0	0	2	1	1	0	0	0	0	0	0	0	0	0	0	0	0	0	0	1	0	0	0	0	0	0	0	0	0
UNI836	0	0	0	0	0	0	0	0	3	0	0	0	2	0	0	0	0	0	0	0	0	0	4	0	2	0	0	0	0	0	0	0	0	0	0	0	0	0	0	0	1	0	1	0	0	0	0	0	0
UNI197	0	271	112	1	0	8	26	33	8	26	51	44	86	341	225	180	421	334	2161	3372	1187	60	428	6	36	0	78	0	0	0	22	26	440	0	128	0	7	0	72	131	161	162	21	10	8	65	49	351	113
UNI220	0	0	1	0	0	0	1	1	0	0	2	2	0	6	5	5	10	9	13	14	3	1	2	0	1	0	0	0	0	0	0	0	1	0	0	0	0	0	2	1	0	5	2	1	0	2	2	17	2
UNI328	0	0	1	0	0	0	0	1	0	0	0	0	2	0	0	0	0	0	1	2	1	0	0	0	0	0	0	0	0	0	0	0	0	0	0	0	0	0	1	1	1	2	0	0	0	0	0	1	1
UNI175	0	0	0	0	0	0	0	0	0	0	2	0	2	0	0	0	0	0	2	5	0	0	2	0	1	0	0	0	0	0	0	0	1	0	0	0	0	0	0	0	0	1	0	0	0	0	0	0	0
UNI496	0	0	0	0	0	0	0	2	0	0	1	2	1	0	0	1	2	1	4	5	0	2	2	1	1	0	3	0	0	0	0	0	0	0	1	0	0	0	2	6	0	0	1	0	0	0	0	2	0
UNI508	0	1	0	0	0	0	1	1	0	0	2	1	1	0	1	0	1	1	1	6	1	0	3	1	0	0	2	0	0	0	0	0	0	0	0	0	0	0	3	2	0	0	0	0	0	0	0	2	0
UNI243	0	0	0	0	0	0	0	0	1	0	1	0	0	2	1	1	1	1	4	3	3	0	0	0	0	0	0	0	0	0	0	0	1	0	0	0	0	0	1	0	0	0	0	0	0	0	0	1	0
UNI102	2	3	20	0	0	0	6	19	3	0	0	0	0	0	0	0	0	0	0	0	6	0	8	0	7	0	0	0	0	0	0	3	0	0	0	0	0	0	29	40	68	2	1	0	0	0	0	0	0
UNI123	1	0	0	0	0	0	0	1	0	0	0	0	0	0	0	0	0	0	0	0	0	0	0	0	0	0	0	0	0	0	0	1	0	0	0	0	0	0	0	0	2	0	0	0	0	0	0	0	0
UNI240	0	0	1	0	0	0	0	0	0	0	0	0	0	0	0	0	0	0	0	0	0	0	0	0	0	0	0	0	0	0	0	0	0	0	0	0	0	0	0	1	0	0	0	0	0	0	0	0	0
UNI76	0	0	2	0	0	0	1	2	1	0	0	0	0	0	0	0	0	0	0	0	0	0	0	0	0	0	0	0	0	0	0	0	0	0	0	0	0	0	0	3	3	0	0	0	0	0	0	0	0
UNI98	0	0	0	0	0	0	32	218	1854	0	0	0	67	0	0	0	0	0	0	0	0	0	0	0	550	0	0	0	0	0	0	0	0	0	0	0	0	0	19	42	31	0	1	1	0	0	0	0	0
UNI78	0	16	0	0	0	0	40	243	2763	0	0	0	113	0	0	0	0	0	0	0	0	0	0	6	1142	0	0	0	0	0	0	0	0	0	0	0	0	0	18	41	49	0	2	0	0	0	0	0	0
UNI746	0	0	0	0	0	0	6	13	160	0	0	0	8	0	0	0	0	0	0	0	0	0	0	0	53	0	0	0	0	0	0	0	0	0	0	0	0	0	1	1	1	0	1	0	0	0	0	0	0
UNI545	0	0	0	0	0	0	1	25	101	0	0	0	5	0	0	0	0	0	0	0	0	0	0	0	75	0	0	0	0	0	0	0	0	0	0	0	0	0	1	3	3	0	0	0	0	0	0	0	0
UNI202	0	0	0	0	0	0	8	28	473	0	0	0	5	0	0	0	0	0	0	0	0	0	0	0	132	0	0	0	0	0	0	0	0	0	0	0	0	0	0	1	2	0	0	0	0	0	0	0	0
UNI415	0	0	0	0	0	0	0	1	2	0	0	0	1	0	0	0	0	0	0	0	0	0	0	0	0	0	0	0	0	0	0	0	0	0	0	0	0	0	0	0	0	0	0	0	0	0	0	0	0
UNI130	0	0	0	0	0	0	0	2	20	0	0	0	0	0	0	0	0	0	0	0	0	0	0	0	5	0	0	0	0	0	0	0	0	0	0	0	0	0	0	0	0	0	0	0	0	0	0	0	0
UNI247	0	0	0	0	0	0	0	1	2	0	0	0	0	0	0	0	0	0	0	0	0	0	0	0	1	0	0	0	0	0	0	0	0	0	0	0	0	0	0	0	0	0	0	0	0	0	0	0	0
UNI105	0	0	0	0	0	0	1	1	33	0	0	0	2	0	0	0	0	0	0	0	0	0	0	0	13	0	0	0	0	0	0	0	0	0	0	0	0	0	1	0	0	0	0	0	0	0	0	0	0
UNI262	0	0	0	0	0	0	1	0	6	0	0	0	0	0	0	0	0	0	0	0	0	0	0	0	1	0	0	0	0	0	0	0	0	0	0	0	0	0	0	0	0	0	0	0	0	0	0	0	0
UNI852	0	0	0	0	0	0	0	0	16	0	0	0	0	0	0	0	0	0	0	0	0	0	0	0	2	0	0	0	0	0	0	0	0	0	0	0	0	0	0	0	0	0	0	0	0	0	0	0	0
UNI308	0	0	0	0	0	0	0	0	2	0	0	0	0	0	0	0	0	0	0	0	0	0	0	0	1	0	0	0	0	0	0	0	0	0	0	0	0	0	0	0	0	0	0	0	0	0	0	0	0
UNI978	0	0	0	0	0	0	0	5	2	0	0	0	3	0	0	0	0	0	0	0	0	0	0	0	3	0	0	0	0	0	0	0	0	0	0	0	0	0	7	13	4	0	0	0	0	0	0	0	0
UNI905	0	0	0	0	0	0	0	4	0	0	0	0	0	0	0	0	0	0	0	0	0	6	0	0	0	0	0	0	0	0	0	0	0	0	0	0	0	0	1	2	10	0	0	0	0	0	0	0	0
UNI433	0	0	0	0	0	0	2	18	10	0	0	0	0	0	0	0	0	0	0	0	0	0	0	8	3	0	0	0	0	0	0	0	0	0	0	0	0	0	44	63	8	0	5	1	0	0	0	0	0
UNI501	128	0	0	0	0	0	0	0	0	0	0	0	0	0	0	0	0	0	0	0	0	0	0	0	0	0	0	0	0	0	0	0	0	0	0	0	0	0	0	0	0	0	0	0	0	0	0	0	0
UNI551	20	441	171	8	51	18	67	99	18	3	3	0	6	0	6	0	0	0	814	921	873	0	246	0	21	0	6	0	0	0	34	168	266	3	191	2	0	2	431	635	281	604	57	20	1	114	0	0	124
UNI33	15	47	104	0	61	25	35	118	11	0	0	0	0	0	0	0	0	0	1	0	107	0	36	0	20	0	0	0	0	0	1	56	21	5	378	0	0	1	110	130	317	6	7	2	0	1	0	0	1
UNI796	1	13	3	1	0	0	5	4	0	0	0	0	0	0	1	0	0	0	41	2	2	0	23	0	0	0	0	0	0	0	0	1	5	0	0	0	0	0	22	20	13	15	4	1	0	8	0	0	0
UNI35	1	2	11	0	9	1	4	13	4	0	0	0	2	0	0	0	0	0	2	0	19	0	9	0	1	0	0	0	0	0	0	9	13	3	27	0	0	1	13	20	38	1	0	0	0	0	0	0	0
UNI972	1	3	7	0	1	1	0	1	0	0	0	0	0	0	1	0	0	0	42	3	0	0	6	0	1	0	0	0	0	0	0	1	1	0	0	0	0	0	4	5	3	14	0	0	0	3	0	0	0
UNI104	0	0	0	0	0	0	0	0	0	0	0	0	0	0	0	0	0	0	0	0	0	0	0	0	0	0	0	0	0	0	0	0	0	0	4	0	0	0	0	0	2	1	0	0	0	0	0	0	0
UNI109	1	1	0	0	8	0	0	6	0	0	0	0	0	0	0	0	0	0	0	0	0	0	0	0	0	0	0	0	0	0	0	0	0	0	16	0	0	0	1	3	3	0	0	0	0	0	0	0	0
UNI58	0	0	1	0	0	0	1	5	0	0	0	0	0	0	0	0	0	0	0	0	0	0	3	0	0	0	0	0	0	0	0	1	51	0	14	0	0	0	5	2	9	0	0	0	0	0	0	0	0
UNI786	1	10	13	6	0	2	18	97	8	0	0	0	0	0	0	0	0	0	0	0	0	0	19	0	6	0	0	0	0	0	0	1	0	18	99	0	0	0	65	63	163	0	2	1	0	0	0	0	0
UNI61	0	0	0	0	1	0	0	0	0	0	0	0	0	0	0	0	0	0	0	0	0	0	1	0	0	0	0	0	0	0	0	0	15	1	1	0	0	0	1	1	1	0	0	0	0	0	0	0	0
UNI133	0	0	0	0	0	0	0	1	0	0	0	0	0	0	0	0	0	0	0	0	0	0	0	0	0	0	0	0	0	0	0	0	0	1	0	0	0	1	0	0	1	0	0	0	0	0	0	0	0
UNI106	0	0	0	0	0	0	0	0	0	0	0	0	0	0	0	0	0	0	0	0	0	0	0	0	0	0	0	0	0	0	0	0	0	0	4	0	0	0	0	0	0	0	0	0	0	0	0	0	0
UNI94	0	0	0	0	0	0	0	0	0	0	0	0	0	0	0	0	0	0	0	0	0	0	0	0	0	0	0	0	0	0	0	0	0	0	5	0	0	0	0	0	0	0	0	0	0	0	0	0	0
UNI134	0	0	0	0	0	0	0	0	0	0	0	0	0	0	0	0	0	0	0	0	0	0	0	0	0	0	0	0	0	0	0	0	0	0	2	0	0	0	0	0	0	0	0	0	0	0	0	0	0
UNI150	0	0	0	0	0	0	1	2	0	0	0	0	0	0	0	0	0	0	0	2	0	0	0	0	0	0	0	0	0	0	0	0	0	0	0	0	0	0	0	2	2	0	0	0	0	0	0	0	0
UNI205	0	0	0	0	0	0	0	0	0	0	0	0	0	0	0	0	0	0	0	0	0	0	0	0	1	0	0	0	0	0	0	0	1	0	0	0	0	0	0	0	0	0	0	0	0	0	0	0	0
UNI131	0	0	0	0	0	0	0	0	0	0	0	0	0	0	0	0	0	0	0	0	0	0	0	0	0	0	0	0	0	0	0	0	0	0	0	0	0	0	2	0	1	0	0	0	0	0	0	0	0
UNI959	0	0	0	0	0	0	13	4	0	0	0	0	1	0	0	0	0	0	0	0	0	0	0	0	1	0	0	0	0	0	0	0	0	0	0	0	0	0	2	5	1	0	0	0	0	0	0	0	0
UNI11	36968	30451	24956	7015	78935	3522	3171	16259	930	18	32	2	71	1	43	1	20	14	13501	11919	37111	71	5870	25	1210	0	151	33	13	8835	8435	50025	10566	12194	28807	846	1	978	11732	18400	19897	8842	330	139	3	4100	5	3	1726
UNI17	32	55	36	0	15	0	3	50	3	0	0	0	0	0	0	0	0	0	44	5	2	0	8	0	3	0	0	0	0	0	2	5	3	0	1	0	0	2	14	25	28	14	0	1	0	5	0	0	0
UNI21	14	30	29	3	19	3	1	26	1	0	0	0	0	0	0	0	0	0	38	3	3	0	8	0	0	0	0	0	0	1	2	4	4	1	0	0	0	0	9	17	16	7	1	2	0	5	0	0	0
UNI450	2	294	127	13	5	12	117	112	28	2	28	5	53	1	22	0	2	0	1018	1371	834	2	629	4	62	0	26	0	0	0	21	83	285	0	113	0	0	1	609	894	417	366	106	42	3	173	0	0	173
UNI39	48	51	28	4	63	8	11	59	5	0	0	0	0	0	0	0	0	0	22	38	74	0	5	1	4	0	1	0	0	14	3	23	19	10	1	1	0	2	18	30	27	20	0	0	0	10	0	0	6
UNI38	19	34	20	1	23	1	3	31	1	0	0	0	1	0	0	0	0	0	21	124	46	0	12	0	4	0	0	0	0	3	2	11	9	6	1	0	0	0	50	62	27	44	4	2	0	8	0	0	2
UNI12	83	144	206	3	157	21	18	131	5	0	0	0	1	0	0	0	0	0	36	77	115	0	16	0	16	0	1	0	0	22	7	89	76	18	199	2	0	4	86	136	216	34	1	2	0	17	0	0	2
UNI710	0	10	6	0	0	0	15	11	1	0	0	0	5	0	0	0	0	0	23	13	12	0	19	0	8	0	1	0	0	0	1	1	1	0	15	0	0	0	57	92	53	14	13	4	0	3	0	0	2
UNI53	2	12	4	2	7	0	1	9	0	0	0	0	0	0	0	0	0	0	10	0	1	0	4	0	0	0	0	0	0	0	0	0	2	1	0	0	0	0	2	3	3	6	0	0	0	1	0	0	0
UNI512	26	235	225	53	21	31	333	1628	151	0	0	1	5	0	0	0	1	0	2	8	9	1	432	1	153	0	4	0	1	1	8	33	1	359	572	29	0	0	924	1342	1671	8	12	10	0	97	0	0	1
UNI50	8	16	3	1	3	0	3	7	0	0	0	0	0	0	0	0	0	0	7	1	1	0	3	0	0	0	0	0	0	0	0	1	2	1	0	0	0	0	4	6	4	4	0	0	0	0	0	0	0
UNI813	0	1	2	0	0	2	7	0	1	0	0	0	0	0	0	0	0	0	2	3	1	0	8	0	0	0	0	0	0	0	0	0	0	0	4	0	0	0	18	23	25	3	2	3	0	1	0	0	0
UNI463	0	11	78	0	1	0	214	1232	45	0	4	0	3	0	0	0	0	1	0	0	0	1	589	3	95	0	1	0	0	0	1	7	0	291	457	32	0	0	749	1092	2309	1	15	7	0	0	0	0	0
UNI142	0	4	10	0	0	0	0	2	1	0	0	0	0	0	0	0	0	0	0	0	4	0	2	0	0	0	0	0	0	0	0	0	0	0	0	0	0	0	3	11	10	1	0	0	0	0	0	0	0
UNI271	9	8	31	0	1	4	12	333	6	0	0	0	0	0	0	0	0	0	0	0	0	0	10	1	3	0	0	0	0	0	0	0	0	0	0	0	0	0	370	541	60	0	0	0	0	4	0	0	0
UNI86	0	1	4	0	2	0	2	7	1	0	0	0	0	0	0	0	0	0	0	0	7	0	1	0	0	1	0	0	0	0	0	3	1	2	0	1	0	0	5	8	21	0	0	0	0	0	0	0	0
UNI74	0	4	11	0	0	0	4	23	2	0	0	0	0	0	0	0	0	0	0	0	3	0	6	0	5	0	0	0	0	0	0	3	2	1	0	5	0	0	10	26	32	0	1	1	0	0	0	0	0
UNI112	1	2	9	0	0	0	1	2	0	0	0	0	0	0	0	0	0	0	0	1	1	0	0	0	1	0	0	0	0	0	0	0	0	1	0	0	0	0	4	7	3	0	0	0	0	0	0	0	0
UNI71	0	0	0	0	2	0	1	0	0	0	0	0	0	0	0	0	0	0	0	0	0	0	0	0	0	0	0	0	0	0	0	0	0	1	0	0	0	0	0	0	0	0	0	0	0	0	0	0	0
UNI47	1	0	0	0	1	1	0	3	1	0	0	0	0	0	0	0	0	0	0	0	0	0	2	0	0	0	1	0	0	7	0	0	6	0	1	0	0	0	0	1	6	0	0	0	0	0	0	0	0
UNI158	18	28	3	0	73	0	0	104	1	0	0	0	0	0	0	0	0	0	0	0	0	0	4	0	2	0	0	0	0	0	0	0	0	0	0	0	0	0	2	12	78	0	0	0	0	0	0	0	0
UNI119	0	2	3	0	0	0	0	0	0	0	0	0	0	0	0	0	0	0	0	0	0	0	2	0	0	0	0	0	0	0	0	0	1	0	0	0	0	0	1	2	0	0	0	0	0	0	0	0	0
UNI65	0	1	0	0	1	0	2	1	1	0	0	0	0	0	0	0	0	0	0	3	0	0	0	0	0	0	0	0	0	0	0	1	2	0	0	0	0	0	2	0	0	0	0	0	0	0	0	0	0
UNI826	0	0	10	0	0	0	8	84	3	0	0	0	0	0	0	0	0	0	0	0	0	0	39	0	10	0	0	0	0	0	0	0	0	29	71	2	0	0	34	64	186	0	4	0	0	0	0	0	0
UNI738	0	0	3	1	0	0	0	0	0	0	0	0	0	0	0	0	0	0	0	0	0	0	0	0	0	0	0	0	0	0	0	0	0	0	0	0	0	0	0	0	0	0	0	0	0	0	0	0	0
UNI139	0	0	2	0	0	0	0	0	0	0	0	0	0	0	0	0	0	0	0	0	0	0	0	0	0	0	0	0	0	0	0	0	0	0	0	0	0	0	1	0	0	0	0	0	0	0	0	0	0
UNI499	0	0	2	0	0	0	24	186	5	0	1	0	1	0	0	0	0	0	0	0	0	0	66	0	17	0	0	0	0	0	0	0	0	16	10	3	0	0	71	116	267	0	1	1	0	0	0	0	0
UNI1001	0	0	0	0	0	0	5	6	2	0	0	0	0	0	0	0	0	0	0	0	3	0	7	0	1	0	0	0	0	0	0	0	0	0	0	0	0	0	5	1	5	0	0	1	0	0	0	0	0
UNI46	0	0	0	0	24	0	0	9	1	0	0	0	0	0	0	0	0	0	0	0	0	0	1	0	0	0	0	0	0	46	0	0	11	0	0	0	0	0	1	6	8	0	0	0	0	0	0	0	0
UNI559	0	0	0	0	0	0	1	8	0	0	0	0	0	0	0	0	0	0	0	0	0	0	2	0	1	0	0	0	0	0	0	0	0	1	0	0	0	0	4	4	11	0	0	0	0	0	0	0	0
UNI835	0	0	0	0	0	0	1	3	0	0	0	0	0	0	0	0	0	0	0	0	0	0	0	0	0	0	0	0	0	0	0	0	0	0	3	1	0	0	1	3	7	0	0	0	0	0	0	0	0
UNI954	0	0	0	0	2	0	0	0	0	0	0	0	0	0	0	0	0	0	1	1	0	0	0	0	0	0	0	0	0	0	0	0	0	0	0	0	0	0	1	0	1	0	0	0	0	0	0	0	0
UNI702	0	0	0	0	0	0	3	3	1	0	0	0	0	0	0	0	0	0	0	0	0	0	2	0	0	0	0	0	0	0	0	0	0	0	0	0	0	0	1	0	6	0	0	0	0	0	0	0	0
UNI590	0	0	84	0	0	0	13	3	5	0	2	0	0	0	0	0	0	0	0	0	0	0	0	0	16	0	0	0	0	0	0	0	0	0	0	0	0	0	1	6	0	0	1	0	0	0	0	0	0
UNI110	7	18	105	0	2	24	111	2506	75	1	6	0	9	0	0	0	0	0	1	0	0	0	101	15	41	0	0	0	0	0	0	0	0	0	0	0	0	0	4315	6552	326	0	5	9	72	57	0	0	0
UNI63	0	2	2	0	0	0	4	106	5	0	0	0	0	0	0	0	0	0	0	0	0	0	3	0	1	0	0	0	0	0	0	0	0	0	0	0	0	0	73	152	10	0	0	0	1	3	0	0	0
UNI124	0	0	2	0	0	0	1	25	0	0	0	0	0	0	0	0	0	0	0	0	0	0	0	0	1	0	0	0	0	0	0	0	0	0	0	0	0	0	9	13	1	0	0	0	0	0	0	0	0
UNI165	0	0	0	0	0	0	6	166	7	0	0	0	3	0	0	0	0	0	0	0	0	47	0	0	9	0	0	0	0	0	0	0	0	0	0	0	0	0	216	330	46	0	1	0	0	0	0	0	0
UNI489	0	0	1	0	0	0	10	188	5	0	0	0	0	0	0	0	0	0	0	0	0	0	10	3	6	0	0	0	0	0	0	0	0	0	0	0	0	0	288	403	26	0	0	0	10	0	0	0	0
UNI539	0	0	0	0	0	0	0	7	0	0	0	0	0	0	0	0	0	0	0	0	0	0	0	0	0	0	0	0	0	0	0	0	0	0	0	0	0	0	5	7	0	0	0	0	0	0	0	0	0
UNI91	0	0	0	0	0	0	1	12	0	0	0	0	0	0	0	0	0	0	0	0	0	0	2	0	0	0	0	0	0	0	0	0	0	0	0	0	0	0	16	27	2	0	0	0	0	0	0	0	0
UNI75	0	0	0	0	0	0	0	6	0	0	0	0	0	0	0	0	0	0	0	0	0	0	0	0	0	0	0	0	0	0	0	0	0	0	0	0	0	0	12	12	0	0	0	0	0	0	0	0	0
UNI676	0	0	0	0	0	0	0	15	1	0	0	0	0	0	0	0	0	0	0	0	0	0	0	0	0	0	0	0	0	0	0	0	0	0	0	0	0	0	9	28	3	0	0	0	0	0	0	0	0
UNI376	0	0	0	0	0	0	0	7	2	0	0	0	0	0	0	0	0	0	0	0	0	0	0	0	0	0	0	0	0	0	0	0	0	0	0	0	0	0	4	7	0	0	0	0	0	0	0	0	0
UNI773	0	0	0	0	0	0	0	3	0	0	0	0	0	0	0	0	0	0	0	0	0	0	0	0	0	0	0	0	0	0	0	0	0	0	0	0	0	0	4	0	0	0	0	0	0	0	0	0	0
UNI383	0	0	0	0	0	0	0	4	0	0	0	0	0	0	0	0	0	0	0	0	0	0	0	0	0	0	0	0	0	0	0	0	0	0	0	0	0	0	6	7	1	0	0	0	0	0	0	0	0
UNI115	0	0	0	0	0	0	0	1	0	0	0	0	0	0	0	0	0	0	0	0	0	0	0	0	0	0	0	0	0	0	0	0	0	0	0	0	0	0	12	9	0	0	0	0	0	0	0	0	0
UNI244	0	0	0	0	0	0	0	3	0	0	0	0	0	0	0	0	0	0	0	0	0	0	0	0	0	0	0	0	0	0	0	0	0	0	0	0	0	0	2	0	0	0	0	0	0	0	0	0	0
UNI168	0	0	0	0	0	0	1	7	0	0	0	0	0	0	0	0	0	0	0	0	0	0	0	0	0	0	0	0	0	0	0	0	0	0	0	0	0	0	2	4	0	0	0	0	0	0	0	0	0
UNI210	0	0	0	0	0	0	0	5	0	0	0	0	0	0	0	0	0	0	0	0	0	0	0	0	0	0	0	0	0	0	0	0	0	0	0	0	0	0	1	0	0	0	0	0	0	0	0	0	0
UNI393	0	0	0	0	0	0	0	3	0	0	0	0	0	0	0	0	0	0	0	0	0	0	0	0	0	0	0	0	0	0	0	0	0	0	0	0	0	0	0	0	0	0	0	0	0	0	0	0	0
UNI208	0	0	0	0	0	0	1	1	0	0	0	0	0	0	0	0	0	0	0	0	0	0	0	0	0	0	0	0	0	0	0	0	0	0	0	0	0	0	1	3	0	0	0	0	0	0	0	0	0
UNI270	0	0	0	0	0	0	0	1	0	0	0	0	0	0	0	0	0	0	0	0	0	0	0	0	0	0	0	0	0	0	0	0	0	0	0	0	0	0	1	3	0	0	0	0	0	0	0	0	0
UNI136	0	0	0	0	0	0	0	1	0	0	0	0	0	0	0	0	0	0	0	0	0	0	1	0	1	0	0	0	0	0	0	0	0	0	0	0	0	0	0	1	1	0	0	0	0	0	0	0	0
UNI172	0	0	0	0	0	0	0	0	0	0	0	0	0	0	0	0	0	0	0	0	0	0	0	0	0	0	0	0	0	0	0	0	0	0	0	0	0	0	0	0	1	0	0	0	1	0	0	0	0
UNI155	0	0	0	0	0	0	0	0	0	0	0	0	0	0	0	0	0	0	0	0	0	0	0	0	0	0	0	0	0	0	0	0	0	0	0	0	0	0	5	7	0	0	0	0	1	0	0	0	0
UNI739	0	0	0	0	0	0	0	0	0	0	0	0	0	0	0	0	0	0	0	0	0	0	1	0	0	0	0	0	0	0	0	0	0	0	0	0	0	0	1	0	0	0	0	0	0	0	0	0	0
UNI992	0	0	4	0	0	0	1	6	0	0	0	0	0	0	0	0	0	0	0	0	0	0	0	0	0	0	0	0	0	0	0	0	0	0	0	0	0	0	3	4	2	0	0	1	0	0	0	0	0
UNI944	0	0	0	0	0	0	13	1	5	0	0	0	1	0	0	0	0	0	0	0	0	0	0	0	3	0	0	0	0	0	0	0	0	0	0	0	0	0	0	0	1	0	0	0	0	0	0	0	0
UNI152	0	1	0	0	0	0	186	4	11	0	0	0	3	0	0	0	0	0	0	0	0	0	6	1	3	0	0	0	0	0	0	0	0	0	0	0	0	0	267	397	68	0	6	3	2	0	0	0	0
UNI766	0	0	0	0	0	0	3	0	0	0	0	0	1	0	0	0	0	0	0	0	0	0	6	0	0	0	0	0	0	0	0	0	0	0	0	0	0	0	5	7	27	0	1	0	0	0	0	0	0
UNI207	0	0	0	0	0	0	4	0	0	0	0	0	0	0	0	0	0	0	0	0	0	0	0	0	0	0	0	0	0	0	0	0	0	0	0	0	0	0	3	0	1	0	0	0	0	0	0	0	0
UNI420	0	0	0	0	0	0	6	0	1	0	0	0	0	0	0	0	0	0	0	0	0	0	0	0	0	0	0	0	0	0	0	0	0	0	0	0	0	0	34	50	70	0	3	1	1	0	0	0	0
UNI320	0	0	0	0	0	0	1	0	0	0	0	0	0	0	0	0	0	0	0	0	0	0	16	0	0	0	0	0	0	0	0	0	0	0	0	0	0	0	1	1	0	1	4	1	0	0	0	0	0
UNI325	0	0	0	0	0	0	10	0	6	0	0	0	0	0	0	0	0	0	0	0	4	0	0	0	2	0	0	0	0	0	0	0	0	0	0	0	0	0	153	267	11	0	0	1	0	0	0	0	0
UNI231	0	0	0	0	0	0	0	0	0	0	0	0	0	0	0	0	0	0	0	0	0	0	0	0	0	0	0	0	0	0	0	0	0	0	0	0	0	0	5	1	1	0	0	0	0	0	0	0	0
UNI226	0	0	0	0	0	0	220	129	100	0	7	0	14	0	0	0	0	0	0	0	0	9	237	0	179	0	0	0	0	0	0	0	0	0	0	0	0	0	33	48	66	0	18	5	0	0	0	0	0
UNI422	0	0	1	0	0	0	3	14	250	0	0	0	10	0	0	0	0	0	0	0	0	0	2	0	69	0	0	0	0	0	0	0	0	0	0	0	0	0	5	15	13	0	0	0	0	0	0	0	0
UNI817	0	0	0	0	0	0	21	23	30	0	0	0	3	0	0	0	0	0	0	0	0	0	0	0	66	0	0	0	0	0	0	0	0	0	0	0	0	0	2	5	3	0	1	1	0	0	0	0	0
UNI819	0	0	0	0	0	0	5	14	4	0	0	0	2	0	0	0	0	0	0	0	0	0	22	0	25	0	0	0	0	0	0	0	0	0	0	0	0	0	4	4	7	0	1	0	0	0	0	0	0
UNI280	0	0	0	0	0	0	0	1	1	0	0	0	0	0	0	0	0	0	0	0	0	0	0	0	2	0	0	0	0	0	0	0	0	0	0	0	0	0	0	0	1	0	0	0	0	0	0	0	0
UNI215	0	0	0	0	0	0	4	5	4	0	0	0	1	0	0	0	0	0	0	0	0	0	3	0	5	0	0	0	0	0	0	0	0	0	0	0	0	0	0	1	1	0	3	0	0	0	0	0	0
UNI493	0	0	0	0	0	0	4	1	2	0	0	0	0	0	0	0	0	0	0	0	0	0	1	0	1	0	0	0	0	0	0	0	0	0	0	0	0	0	0	2	0	0	0	0	0	0	0	0	0
UNI900	0	0	0	0	0	0	0	1	2	0	0	0	0	0	0	0	0	0	0	0	0	0	1	0	1	0	0	0	0	0	0	0	0	0	0	0	0	0	0	1	0	0	0	0	0	0	0	0	0
UNI857	0	0	0	0	0	0	0	0	46	0	0	0	8	0	0	0	0	0	0	0	0	0	0	0	17	0	0	0	0	0	0	0	0	0	0	0	0	0	3	2	1	0	0	0	0	0	0	0	0
UNI303	0	0	0	0	0	0	0	0	4	0	0	0	0	0	0	0	0	0	0	0	0	0	0	0	1	0	0	0	0	0	0	0	0	0	0	0	0	0	0	0	0	0	0	0	0	0	0	0	0
UNI382	0	0	0	0	0	0	0	0	1	0	0	0	0	0	0	0	0	0	0	0	0	0	0	0	1	0	0	0	0	0	0	0	0	0	0	0	0	0	0	0	0	0	0	0	0	0	0	0	0
UNI947	0	0	0	0	0	0	0	0	1	0	0	0	0	0	0	0	0	0	0	0	0	0	2	0	0	0	0	0	0	0	0	0	0	0	0	0	0	0	0	0	0	0	0	0	0	0	0	0	0
UNI479	0	0	0	0	0	0	1	0	0	0	0	0	0	0	0	0	0	0	0	0	0	0	1	0	0	0	0	0	0	0	0	0	0	0	0	0	0	0	0	0	0	0	0	0	0	0	0	0	0
UNI488	0	0	75	0	0	0	0	0	0	0	0	0	0	0	0	0	0	0	0	0	0	0	0	0	0	0	0	0	0	0	0	0	0	0	0	0	0	0	0	0	0	0	0	0	0	0	0	0	0
UNI41	0	0	21657	0	0	0	0	0	0	1	0	0	0	0	0	0	0	0	0	0	2	0	0	0	0	0	0	0	0	0	0	0	0	0	0	0	2	0	0	0	0	0	0	0	0	0	0	0	0
UNI193	0	2	0	0	16	2	2	0	2	0	0	0	0	0	0	0	0	0	0	0	27	0	0	0	1	0	0	0	0	0	0	0	0	0	0	0	0	0	11	18	1	1	0	0	0	1	0	0	0
UNI574	0	0	0	0	2	0	0	0	0	0	0	0	0	0	0	0	0	0	0	0	0	0	0	0	0	0	0	0	0	0	0	0	0	0	0	0	0	0	1	2	0	0	0	0	0	0	0	0	0
UNI318	0	1	1	0	0	0	0	0	0	0	0	0	0	0	0	0	0	0	0	0	0	0	0	0	0	0	0	0	0	0	0	0	0	0	0	0	0	0	0	0	0	0	0	0	0	0	0	0	0
UNI955	0	0	0	0	0	0	2	0	3	0	0	0	0	0	0	0	0	0	0	0	0	0	0	0	1	0	0	0	0	0	0	0	0	0	0	0	0	0	8	16	6	0	0	0	1	0	0	0	0
UNI643	0	0	0	0	0	0	3	0	2	0	0	0	1	0	0	0	0	0	0	0	0	0	0	0	2	0	0	0	0	0	0	0	0	0	0	0	0	0	15	37	3	0	2	0	0	0	0	0	0
UNI492	0	0	0	0	0	0	37	1	11	0	0	0	1	0	0	0	0	0	0	0	2	2	0	0	3	0	0	0	0	0	0	0	0	0	0	0	0	0	12	23	4	0	2	0	0	0	0	0	0
UNI228	0	0	0	0	0	0	134	1	1	0	0	0	0	0	0	0	0	0	0	0	0	0	0	0	2	0	0	0	0	0	0	0	0	0	0	0	0	0	78	127	18	0	0	1	0	0	0	0	0
UNI412	0	0	0	0	0	0	1	0	0	0	0	0	0	0	0	0	0	0	0	0	0	0	0	0	0	0	0	0	0	0	0	0	0	0	0	0	0	0	0	2	0	0	0	0	0	0	0	0	0
UNI781	0	0	0	0	0	0	1	0	0	0	0	0	0	0	0	0	0	0	0	0	0	0	0	0	0	0	0	0	0	0	0	0	0	0	0	0	0	0	0	2	0	0	0	0	0	0	0	0	0
UNI209	0	0	0	0	0	0	37	27	44	7	0	0	2	0	0	0	0	0	0	0	0	19	8	0	7	0	0	0	0	0	0	0	0	0	0	0	0	0	112	168	32	0	1	0	0	0	0	0	0
UNI402	0	0	0	0	0	0	19	4	12	0	0	0	0	0	0	0	0	0	0	0	0	0	0	0	1	0	0	0	0	0	0	0	0	0	0	0	0	0	30	54	62	0	0	0	0	0	0	0	0
UNI289	0	0	0	0	0	0	0	0	2	0	0	0	1	0	0	0	0	0	0	0	0	0	0	0	0	0	0	0	0	0	0	0	0	0	0	0	0	0	3	3	0	0	0	0	0	0	0	0	0
UNI948	0	0	0	0	0	0	3	1	0	0	0	0	0	0	0	0	0	0	0	0	0	0	0	0	0	0	0	0	0	0	0	0	0	0	0	0	0	0	2	4	5	0	0	0	0	0	0	0	0
UNI723	0	0	0	0	0	0	0	4	3	0	0	0	0	0	0	0	0	0	0	0	0	0	0	0	0	0	0	0	0	0	0	0	0	0	0	0	0	0	12	26	0	0	0	0	0	0	0	0	0
UNI331	0	0	0	0	0	0	15	9	1	10	0	0	0	0	0	0	0	0	0	0	0	14	30	0	1	0	0	0	0	0	0	0	0	0	0	0	0	0	23	45	49	0	3	2	0	0	0	0	0
UNI242	0	0	0	0	0	0	91	2	3	0	0	0	0	0	0	0	0	0	0	0	0	0	0	0	4	0	0	0	0	0	0	0	0	0	0	0	0	0	117	179	9	0	0	0	0	0	0	0	0
UNI582	0	0	0	0	0	0	8	1	2	0	0	0	0	0	0	0	0	0	0	0	0	0	0	0	0	0	0	0	0	0	0	0	0	0	0	0	0	0	19	46	0	0	0	0	0	0	0	0	0
UNI949	0	0	0	0	0	0	6	0	0	0	0	0	0	0	0	0	0	0	0	0	0	0	0	0	0	0	0	0	0	0	0	0	0	0	0	0	0	0	10	9	2	0	0	0	0	0	0	0	0
UNI360	0	0	0	0	0	0	0	0	0	0	0	0	0	0	0	0	0	0	0	0	0	0	0	0	0	0	0	0	0	0	0	0	0	0	0	0	0	0	1	0	0	0	0	0	0	0	0	0	0
UNI945	0	0	0	0	0	0	0	0	0	0	0	0	0	0	0	0	0	0	0	0	0	0	0	0	0	0	0	0	0	0	0	0	0	0	0	0	0	0	2	0	0	0	0	0	0	0	0	0	0
UNI996	0	0	0	0	0	0	0	0	0	0	0	0	0	0	0	0	0	0	0	0	0	0	0	0	0	0	0	0	0	0	0	0	0	0	0	0	0	0	0	2	0	0	0	0	0	0	0	0	0
UNI721	0	0	0	0	0	0	4	3	5	0	0	0	0	0	0	0	0	0	0	0	0	0	0	0	11	0	0	0	0	0	0	0	0	0	0	0	0	0	21	41	6	0	0	0	0	0	0	0	0
UNI421	0	0	0	0	0	0	65	12	16	0	0	0	5	0	0	0	0	0	0	0	0	22	0	0	11	0	0	0	0	0	0	0	0	0	0	0	0	0	44	94	7	0	0	0	0	0	0	0	0
UNI194	0	2	0	0	0	0	100	110	23	0	0	0	2	0	0	0	0	0	0	0	0	0	0	0	15	0	0	0	0	0	0	0	0	0	0	0	0	1	119	166	90	0	3	0	0	0	0	0	0
UNI28	0	0	0	0	0	1	35	15	17	0	0	0	3	0	0	0	0	0	4	1	0	0	0	0	12	0	0	0	0	0	0	0	0	0	0	0	0	39809	56	71	103	0	1	0	0	0	0	0	0
UNI27	0	0	0	0	0	0	0	0	0	0	0	0	0	0	0	0	0	0	0	0	0	0	0	0	0	0	0	0	0	0	0	0	0	0	0	0	0	36	0	1	1	0	0	0	0	0	0	0	0
UNI650	0	0	0	0	0	0	10	0	3	0	0	0	0	0	0	0	0	0	0	0	0	0	1	0	0	0	0	0	0	0	0	0	0	0	0	0	0	0	7	7	37	0	0	0	0	0	0	0	0
UNI516	0	0	0	0	0	0	1	0	1	0	0	0	0	0	0	0	0	0	0	0	0	0	0	0	0	0	0	0	0	0	0	0	0	0	0	0	0	0	0	0	0	0	0	0	0	0	0	0	0
UNI245	0	0	0	0	0	0	30	13	25	0	0	0	2	0	0	0	0	0	0	0	0	0	0	0	15	0	0	0	0	0	0	0	0	0	0	0	0	0	79	143	54	0	0	0	0	0	0	0	0
UNI530	0	0	0	0	0	0	5	3	9	0	0	0	1	0	0	0	0	0	0	0	0	0	0	0	1	0	0	0	0	0	0	0	0	0	0	0	0	0	47	62	42	0	0	0	0	0	0	0	0
UNI375	0	0	0	0	0	0	1	0	0	0	0	0	0	0	0	0	0	0	0	0	0	0	0	0	0	0	0	0	0	0	0	0	0	0	0	0	0	0	1	1	0	0	0	0	0	0	0	0	0
UNI884	0	0	0	0	0	0	0	0	0	0	0	0	0	0	0	0	0	0	0	0	0	0	0	0	0	0	0	0	0	0	0	0	0	0	0	0	0	0	0	1	1	0	0	0	0	0	0	0	0
UNI54	0	0	136	0	0	0	5240	110	483	6	0	0	34	0	0	0	0	0	0	0	0	24	0	0	419	0	0	0	0	0	0	0	0	0	0	0	0	0	220	330	126	0	17	2	0	0	0	0	0
UNI80	0	0	0	0	0	0	26	1	2	0	0	0	0	0	0	0	0	0	0	0	0	0	0	0	5	0	0	0	0	0	0	0	0	0	0	0	0	0	4	4	1	0	0	0	0	0	0	0	0
UNI118	0	0	1	0	0	0	1217	22	388	0	0	0	42	0	0	0	0	0	0	0	0	1	0	0	654	0	0	0	0	0	0	0	0	0	0	0	0	0	960	1430	138	0	14	1	0	0	0	0	0
UNI345	0	0	0	0	0	0	96	0	17	0	0	0	3	0	0	0	0	0	0	0	0	0	0	0	57	0	0	0	0	0	0	0	0	0	0	0	0	0	62	127	19	0	2	0	0	0	0	0	0
UNI84	0	0	0	0	0	0	24	0	9	0	0	0	1	0	0	0	0	0	0	0	0	0	0	0	6	0	0	0	0	0	0	0	0	0	0	0	0	0	9	8	0	0	1	0	0	0	0	0	0
UNI498	0	0	0	0	0	0	3	0	0	0	0	0	0	0	0	0	0	0	0	0	0	0	0	0	2	0	0	0	0	0	0	0	0	0	0	0	0	0	0	1	0	0	0	0	0	0	0	0	0
UNI319	0	0	0	0	0	0	0	0	0	0	0	0	0	0	0	0	0	0	0	0	0	0	0	0	0	0	0	0	0	0	0	0	0	0	0	0	0	0	0	2	0	0	0	0	0	0	0	0	0
UNI753	0	0	0	0	0	0	23	5	1	0	0	0	0	0	0	0	0	0	0	0	0	0	14	0	0	0	0	0	0	0	0	0	0	0	0	0	0	0	18	25	1	0	1	0	0	0	0	0	0
UNI891	0	0	0	0	0	0	0	0	0	0	0	0	0	0	0	0	0	0	0	0	0	0	0	0	0	0	0	0	0	0	0	0	0	0	0	0	0	0	0	2	0	0	0	0	0	0	0	0	0
UNI416	0	0	0	0	0	0	105	0	43	0	0	0	6	0	0	0	0	0	0	0	0	3	0	8	57	0	0	0	0	0	0	0	0	0	0	0	0	0	17	22	33	0	0	0	0	0	0	0	0
UNI523	0	0	0	0	0	0	0	0	3	0	0	0	0	0	0	0	0	0	0	0	0	0	0	0	0	0	0	0	0	0	0	0	0	0	0	0	0	0	2	0	1	0	1	0	0	0	0	0	0
UNI695	0	0	0	0	0	0	0	0	0	0	0	0	0	0	0	0	0	0	0	0	0	0	0	0	0	0	0	0	0	0	0	0	0	0	0	0	0	0	0	0	1	0	0	0	0	0	0	0	0
UNI174	0	0	0	0	0	0	74	1	20	0	0	0	0	0	0	0	0	0	0	0	0	0	0	0	16	0	0	0	0	0	0	0	0	0	0	0	0	0	9	10	1	0	1	0	0	0	0	0	0
UNI234	0	0	0	0	0	0	2	0	0	0	0	0	0	0	0	0	0	0	0	0	0	0	0	0	2	0	0	0	0	0	0	0	0	0	0	0	0	0	0	0	0	0	0	0	0	0	0	0	0
UNI31	0	0	0	0	0	0	6359	332	1669	0	1	2	155	0	0	0	0	0	0	0	1	168	21	13	1960	0	0	0	0	0	0	0	0	0	0	0	0	0	10579	15845	747	0	282	27	413	0	0	0	0
UNI40	0	0	0	0	0	0	43	2	22	0	0	0	1	0	0	0	0	0	0	0	0	1	1	0	19	0	0	0	0	0	0	0	0	0	0	0	0	0	53	86	9	0	0	0	1	0	0	0	0
UNI69	0	0	0	0	0	0	109	9	53	0	0	0	6	0	0	0	0	0	0	0	0	1	0	0	40	0	0	0	0	0	0	0	0	0	0	0	0	0	32	60	3	0	3	1	3	0	0	0	0
UNI82	0	0	0	0	0	0	458	25	80	0	0	0	9	0	0	0	0	0	0	0	0	0	3	1	214	0	0	0	0	0	0	0	0	0	0	0	0	0	884	1226	112	0	25	6	82	0	0	0	0
UNI185	0	0	0	0	0	0	870	2	92	0	0	0	4	0	0	0	0	0	0	0	0	0	0	0	92	0	0	0	0	0	0	0	0	0	0	0	0	0	76	115	13	0	2	0	0	0	0	0	0
UNI92	0	0	0	0	0	0	10	0	7	0	0	0	1	0	0	0	0	0	0	0	0	0	0	0	3	0	0	0	0	0	0	0	0	0	0	0	0	0	4	9	2	0	0	2	0	0	0	0	0
UNI173	0	0	0	0	0	0	27	0	10	0	0	0	0	0	0	0	0	0	0	0	0	0	0	0	9	0	0	0	0	0	0	0	0	0	0	0	0	0	5	3	0	0	0	0	0	0	0	0	0
UNI223	0	0	0	0	0	0	8	0	2	0	0	0	1	0	0	0	0	0	0	0	0	0	0	0	7	0	0	0	0	0	0	0	0	0	0	0	0	0	4	3	0	0	2	0	0	0	0	0	0
UNI629	0	0	0	0	0	0	72	0	6	0	0	0	0	0	0	0	0	0	0	0	0	0	0	0	7	0	0	0	0	0	0	0	0	0	0	0	0	0	5	9	5	0	0	0	0	0	0	0	0
UNI117	0	0	0	0	0	0	4	0	1	0	0	0	0	0	0	0	0	0	0	0	0	0	0	0	5	0	0	0	0	0	0	0	0	0	0	0	0	0	11	9	0	0	1	0	1	0	0	0	0
UNI222	0	0	0	0	0	0	1	0	3	0	0	0	0	0	0	0	0	0	0	0	0	0	0	0	4	0	0	0	0	0	0	0	0	0	0	0	0	0	2	2	0	0	0	0	0	0	0	0	0
UNI297	0	0	0	0	0	0	0	0	0	0	0	0	0	0	0	0	0	0	0	0	0	0	0	0	0	0	0	0	0	0	0	0	0	0	0	0	0	0	2	2	0	0	0	0	0	0	0	0	0
UNI362	0	0	0	0	0	0	0	0	0	0	0	0	0	0	0	0	0	0	0	0	0	0	0	0	1	0	0	0	0	0	0	0	0	0	0	0	0	0	1	0	0	0	0	0	1	0	0	0	0
UNI598	0	0	0	0	0	0	4	0	0	0	0	0	0	0	0	0	0	0	0	0	0	0	0	0	1	0	0	0	0	0	0	0	0	0	0	0	0	0	7	3	0	0	0	0	0	0	0	0	0
UNI881	0	0	0	0	0	0	1	0	0	0	0	0	0	0	0	0	0	0	0	0	0	0	0	0	0	0	0	0	0	0	0	0	0	0	0	0	0	0	0	1	0	0	0	0	0	0	0	0	0
UNI842	0	0	0	0	0	0	2	0	0	0	0	0	0	0	0	0	0	0	0	0	0	0	0	0	0	0	0	0	0	0	0	0	0	0	0	0	0	0	0	0	0	0	0	0	0	0	0	0	0
UNI603	0	0	0	0	0	0	7	0	12	0	0	0	2	0	0	0	0	0	0	0	0	0	0	0	10	0	0	0	0	0	0	0	0	0	0	0	0	0	9	16	5	0	2	0	0	0	0	0	0
UNI401	0	0	0	0	0	0	1	0	7	0	0	0	2	0	0	0	0	0	0	0	0	0	0	1	5	0	0	0	0	0	0	0	0	0	0	0	0	0	5	2	4	0	0	0	0	0	0	0	0
UNI219	0	3	0	0	0	0	103	6	9	0	0	0	1	0	0	0	0	0	0	0	0	128	0	0	2	0	0	0	0	0	0	0	0	0	0	0	0	0	23	40	30	0	0	0	10	0	0	0	0
UNI697	0	0	0	0	0	0	1	5	0	0	0	0	0	0	0	0	0	0	0	0	20	0	1	0	0	0	0	0	0	0	0	0	0	0	0	0	0	0	0	0	2	0	0	2	0	0	0	0	0
UNI186	0	0	0	0	0	0	8	618	11	0	2	0	1	0	0	0	0	0	0	0	0	0	5	0	20	0	0	0	0	0	0	0	0	0	0	0	0	0	5	3	7	0	0	3	0	0	0	0	0
UNI632	0	0	0	0	0	0	0	70	0	0	0	0	0	0	0	0	0	0	0	0	0	0	30	0	0	0	0	0	0	0	0	0	0	0	0	0	0	0	2	1	0	0	0	0	0	0	0	0	0
UNI349	0	0	0	0	0	0	5	26	33	0	0	0	0	0	0	0	0	0	0	0	0	0	0	0	15	0	0	0	0	0	0	0	0	0	0	0	0	0	36	65	15	0	0	0	0	0	0	0	0
UNI511	0	0	0	0	0	0	1	6	0	0	0	0	0	0	0	0	0	0	0	0	0	0	0	0	0	0	0	0	0	0	0	0	0	0	0	0	0	0	38	60	10	0	0	0	0	0	0	0	0
UNI869	0	0	0	0	0	0	1	39	0	0	0	0	0	0	0	0	0	0	0	0	0	0	0	0	3	0	0	0	0	0	0	0	0	0	0	0	0	0	0	1	2	0	0	0	0	0	0	0	0
UNI341	0	0	0	0	0	0	0	1	0	0	0	0	0	0	0	0	0	0	0	0	0	0	0	0	0	0	0	0	0	0	0	0	0	0	0	0	0	0	1	3	0	0	0	0	0	0	0	0	0
UNI260	0	0	0	0	0	0	61	19	6	0	0	0	0	0	0	0	0	0	0	0	0	0	2	0	3	0	0	0	0	0	0	0	0	0	0	0	0	0	214	373	18	0	0	0	39	0	0	0	0
UNI250	0	0	0	0	0	0	146	9	17	0	0	0	0	0	0	0	0	0	0	0	0	0	0	0	12	0	0	0	0	0	0	0	0	0	0	0	0	0	56	103	48	0	0	0	0	0	0	0	0
UNI233	0	0	0	0	0	0	0	2	0	0	0	0	0	0	0	0	0	0	0	0	0	0	0	0	1	0	0	0	0	0	0	0	0	0	0	0	0	0	0	0	0	0	0	0	0	0	0	0	0
UNI251	0	0	0	0	0	0	2	0	0	0	0	0	0	0	0	0	0	0	0	0	0	0	0	0	0	0	0	0	0	0	0	0	0	0	0	0	0	0	3	7	1	0	0	0	0	0	0	0	0
UNI351	0	0	0	0	0	0	0	0	0	0	0	0	0	0	0	0	0	0	0	0	0	0	0	0	0	0	0	0	0	0	0	0	0	0	0	0	0	0	1	1	0	0	0	0	0	0	0	0	0
UNI475	0	0	0	0	0	0	0	0	0	0	0	0	0	0	0	0	0	0	0	0	0	0	0	0	0	0	0	0	0	0	0	0	0	0	0	0	0	0	0	2	1	0	0	0	0	0	0	0	0
UNI333	0	0	0	0	0	0	2	0	0	0	0	0	0	0	0	0	0	0	0	0	0	0	0	0	0	0	0	0	0	0	0	0	0	0	0	0	0	0	0	0	0	0	0	0	0	0	0	0	0
UNI269	0	0	0	0	0	0	24	27	20	1	5	4	0	0	0	0	0	0	0	0	0	16	0	0	20	0	0	0	0	0	0	0	0	0	0	0	0	0	85	137	46	0	3	1	0	0	0	0	0
UNI634	0	0	0	0	0	0	0	4	0	0	0	0	0	0	0	0	0	0	0	0	0	0	0	0	1	0	0	0	0	0	0	0	0	0	0	0	0	0	1	2	125	0	2	0	0	0	0	0	0
UNI430	0	0	0	0	0	0	0	0	0	0	0	0	0	0	0	0	0	0	0	0	0	0	0	0	0	0	0	0	0	0	0	0	0	0	0	0	0	0	0	2	0	0	0	0	0	0	0	0	0
UNI596	0	0	0	0	0	0	5	0	2	0	0	0	0	0	0	0	0	0	0	0	0	0	1	0	0	0	0	0	0	0	116	0	0	9	0	0	0	0	2	0	0	0	0	0	1	0	0	0	0
UNI299	0	0	0	0	0	0	157	1	12	0	0	0	1	0	0	0	0	0	0	0	0	0	0	0	7	0	0	0	0	0	0	0	0	0	0	0	0	0	55	80	37	0	0	0	0	0	0	0	0
UNI48	0	0	0	0	0	31	1576	1795	5293	53	2	5	105	0	0	0	0	0	0	0	0	51	2	26	1089	0	0	0	0	0	0	0	0	0	0	0	0	0	494	839	361	0	71	8	12	79	0	0	0
UNI370	0	0	19	0	8	79	11	11	4	0	0	0	0	0	0	0	0	0	0	0	0	11	3	0	3	0	0	0	0	0	0	0	0	0	0	0	0	0	43	33	14	0	2	0	0	0	0	0	0
UNI135	0	0	0	0	0	0	1	7	20	0	0	0	1	0	0	0	0	0	0	0	0	0	0	0	6	0	0	0	0	0	0	0	0	0	0	0	0	0	2	1	0	0	0	0	0	1	0	0	0
UNI97	0	0	0	0	0	0	11	10	42	0	0	0	0	0	0	0	0	0	0	0	0	0	0	0	10	0	0	0	0	0	0	0	0	0	0	0	0	0	4	6	7	0	0	0	0	1	0	0	0
UNI368	0	0	0	0	0	0	108	183	248	0	0	1	3	0	0	0	0	0	0	0	0	1	0	2	118	0	0	0	0	0	0	0	0	0	0	0	0	0	48	49	50	0	3	0	0	0	0	0	0
UNI103	321	314	14	0	439	0	18	2057	48	0	0	0	3	0	0	30	0	0	0	0	0	0	18	1	42	0	0	0	0	0	0	0	0	0	0	0	0	1	101	154	879	0	6	0	0	0	0	0	0
UNI127	7	3	0	0	5	0	0	52	2	0	0	0	0	0	0	1	0	0	0	0	0	0	0	0	0	0	0	0	0	0	0	0	0	0	0	0	0	0	2	3	25	0	0	0	0	0	0	0	0
UNI249	18	10	1	0	14	0	2	184	2	0	0	0	0	0	0	0	0	0	0	0	0	0	0	0	2	0	0	0	0	0	0	0	0	0	0	0	0	0	5	14	74	0	0	0	0	0	0	0	0
UNI214	0	494	0	0	0	0	1	1	0	0	0	0	0	0	0	0	0	0	0	0	0	0	0	0	0	0	0	0	0	0	0	0	0	0	0	0	0	0	0	0	0	0	0	0	0	0	0	0	0
UNI334	0	0	0	0	0	0	0	12	0	0	0	0	0	0	0	0	0	0	0	0	0	0	0	0	0	0	0	0	0	0	0	0	0	0	0	0	0	0	0	0	6	0	0	0	0	0	0	0	0
UNI770	0	0	0	0	0	0	1	5	3	0	0	0	0	0	0	0	0	0	0	1	0	0	0	0	1	0	0	0	0	0	0	0	0	0	0	0	0	0	3	7	20	0	0	0	0	0	0	0	0
UNI248	0	0	0	0	0	0	26	33	429	0	0	0	1	0	0	0	0	0	0	0	0	0	1	0	14	0	0	0	0	0	0	0	0	0	0	0	0	0	17	13	4	0	1	0	0	0	0	0	0
UNI188	0	0	0	0	0	0	13	21	761	0	0	0	3	0	0	0	0	0	0	0	0	0	0	0	21	0	0	0	0	0	0	0	0	0	0	0	0	0	8	7	8	0	1	0	0	0	0	0	0
UNI800	0	0	0	0	0	0	1	2	8	0	0	0	1	0	0	0	0	0	0	0	0	0	0	0	1	0	0	0	0	0	0	0	0	0	0	0	0	0	1	1	1	0	0	0	0	0	0	0	0
UNI406	0	0	0	0	0	0	5	2	4	0	0	0	0	0	0	0	0	0	0	0	0	0	0	0	1	0	0	0	0	0	0	0	0	0	0	0	0	0	2	2	0	0	0	1	0	0	0	0	0
UNI68	0	0	0	0	0	0	11	16	32	0	0	0	0	0	0	0	0	0	0	0	0	0	0	0	6	0	0	0	0	0	0	0	0	0	0	0	0	0	6	3	4	0	0	0	0	0	0	0	0
UNI407	0	0	0	0	0	0	0	3	0	0	0	0	0	0	0	0	0	0	0	0	0	0	0	0	0	0	0	0	0	0	0	0	0	0	0	0	0	0	0	0	2	0	0	0	0	0	0	0	0
UNI485	0	0	0	0	0	0	71	4	37	0	1	0	4	0	0	0	0	0	0	0	0	0	0	1	5	0	0	0	0	0	0	0	0	0	0	0	0	0	16	28	14	0	1	0	0	0	0	0	0
UNI129	0	0	0	0	0	0	3	14	2495	0	0	0	5	0	0	0	0	0	0	0	0	0	0	0	35	0	0	0	0	0	0	0	0	0	0	0	0	0	1	11	17	0	0	0	0	0	0	0	0
UNI537	0	0	0	0	0	0	42	10	17	0	1	0	1	0	0	0	0	0	0	0	0	0	0	0	10	0	0	0	0	0	0	0	0	0	0	0	0	0	6	15	0	0	3	0	0	0	0	0	0
UNI447	0	0	0	0	0	0	1	1	1	0	0	0	0	0	0	0	0	0	0	0	0	0	0	0	1	0	0	0	0	0	0	0	0	0	0	0	0	0	0	0	0	0	0	0	0	0	0	0	0
UNI154	0	0	0	0	0	0	9	2	12	0	0	0	0	0	0	0	0	0	0	0	0	0	0	0	3	0	0	0	0	0	0	0	0	0	0	0	0	0	1	1	0	0	0	0	0	0	0	0	0
UNI538	0	0	0	0	0	0	0	1	0	0	0	0	0	0	0	0	0	0	0	0	0	0	0	0	0	0	0	0	0	0	0	0	0	0	0	0	0	0	0	1	0	0	0	0	0	0	0	0	0
UNI518	0	0	0	0	0	0	0	3	1	0	0	0	0	0	0	0	0	0	0	0	0	0	0	0	0	0	0	0	0	0	0	0	0	0	0	0	0	0	0	0	0	0	0	0	0	0	0	0	0
UNI586	0	0	0	0	0	0	13	1	10	0	0	0	1	0	0	0	0	0	0	0	0	0	0	0	5	0	0	0	0	0	0	0	0	0	0	0	0	0	16	14	14	0	1	0	0	0	0	0	0
UNI178	0	0	0	0	0	0	1	3	3	0	0	0	0	0	0	0	0	0	0	0	0	0	0	0	0	0	0	0	0	0	0	0	0	0	0	0	0	0	0	1	0	0	0	0	0	0	0	0	0
UNI550	0	0	0	0	0	0	1	1	4	0	0	0	0	0	0	0	0	0	0	0	0	0	0	0	1	0	0	0	0	0	0	0	0	0	0	0	0	0	0	0	0	0	0	0	0	0	0	0	0
UNI300	0	0	0	0	0	0	0	0	6	0	0	0	0	0	0	0	0	0	0	0	0	0	0	0	0	0	0	0	0	0	0	0	0	0	0	0	0	0	0	0	0	0	0	0	0	0	0	0	0
UNI203	0	0	0	0	0	0	1	0	4	0	0	0	0	0	0	0	0	0	0	0	0	0	0	0	2	0	0	0	0	0	0	0	0	0	0	0	0	0	1	0	0	0	0	0	0	0	0	0	0
UNI454	0	0	0	0	0	0	0	0	4	0	0	0	0	0	0	0	0	0	0	0	0	0	0	0	0	0	0	0	0	0	0	0	0	0	0	0	0	0	0	0	0	0	0	0	0	0	0	0	0
UNI848	0	0	0	0	0	0	1	0	2	0	0	0	0	0	0	0	0	0	0	0	0	0	0	0	0	0	0	0	0	0	0	0	0	0	0	0	0	0	0	0	0	0	0	0	0	0	0	0	0
UNI111	0	0	0	0	0	0	0	0	2	0	0	0	0	0	0	0	0	0	0	0	0	0	0	0	0	0	0	0	0	0	0	0	0	0	0	0	0	0	0	0	0	0	0	0	0	0	0	0	0
UNI211	0	0	0	0	0	0	0	0	2	0	0	0	0	0	0	0	0	0	0	0	0	0	0	0	0	0	0	0	0	0	0	0	0	0	0	0	0	0	0	0	0	0	0	0	0	0	0	0	0
UNI610	0	0	0	0	0	0	0	0	0	0	0	0	0	0	0	0	0	0	0	0	0	0	0	0	0	0	0	0	0	0	0	0	0	0	0	0	0	0	0	0	0	0	0	0	0	0	0	0	0
UNI956	0	0	0	0	0	0	0	0	0	0	0	0	0	0	0	0	0	0	0	0	0	0	0	0	0	0	0	0	0	0	0	0	0	0	0	0	0	0	0	0	0	0	0	0	0	0	0	0	0
UNI844	0	0	0	0	0	0	20	0	0	0	0	0	0	0	0	0	0	0	0	0	0	0	11	0	0	0	0	0	0	0	0	0	0	0	0	0	0	0	11	19	3	0	0	0	0	0	0	0	0
UNI649	0	0	0	0	0	0	1	0	0	0	0	0	0	0	0	0	0	0	0	0	0	0	0	0	0	0	0	0	0	0	0	0	0	0	0	0	0	0	0	1	0	0	0	0	0	0	0	0	0
UNI989	0	0	0	0	0	0	1	0	0	0	0	0	0	0	0	0	0	0	0	0	0	0	0	0	0	0	0	0	0	0	0	0	0	0	0	0	0	0	0	1	0	0	0	0	0	0	0	0	0
UNI692	0	0	0	0	0	0	0	0	0	0	0	0	0	0	0	0	0	0	0	0	0	0	0	0	0	0	0	0	0	0	0	0	0	0	0	0	0	0	0	0	4	0	0	0	0	0	0	0	0
[truncated: 17 more columns]
