# Supplementary material for: Deciphering bacterial and fungal endophyte communities in leaves of two maple trees with green islands
Source: Sci Rep. 2019 Oct 2;9:14183. doi: 10.1038/s41598-019-50540-2 (PMC6775154; doi:10.1038/s41598-019-50540-2)
Supplement: Supplementary file 5 — Table S4 [file 41598_2019_50540_MOESM5_ESM.xlsx]

## Sheet: SeqCharacteristics
Table S4. Sequence characteristics (number of sequences) and alpha diversity values of the bacterial dataset. Alpha diversity values were calculated at the same surveying effort (number of sequences = 8,061). Every value was calculated 10 times in R. The average of all 10 iterations is provided.
SeqID_Bacteria	Sample	Raw sequences	After processing and denoising	After removal of chimeric and non-bacterial sequences and singletons	Observed zOTUs (Richness)	Faith's Phylogenetic diversity	Shannon diversity index H'	Michaelis-Menten Fit (MMF)	Coverage (%)
20150711-AGSV-a-65_S65	Ac_CL_1	41958	30015	17152	265.4	5.96423	3.10866	330.12	0.80395
20150711-AGSV-a-66_S66	Ac_CL_2	23797	17507	8136	331.5	6.89326	3.74211	399.126	0.830565
20150711-AGSV-a-67_S67	Ac_CL_3	31479	23005	11584	252.7	5.70346	3.1292	318.411	0.793629
20150711-AGSV-a-92_S92	Ac_CL_4	118950	85281	43885	263	5.47692	3.86235	301.859	0.871268
20150711-AGSV-a-93_S93	Ac_CL_5	116791	80108	41065	284.2	6.01627	3.55542	339.576	0.836927
20150711-AGSV-a-94_S94	Ac_CL_6	165894	126101	62942	279.5	6.09398	3.15365	352.699	0.79246
20151214-BEWE-a-837_S83	Ac_CL_7	27517	18783	8458	308.1	6.73549	3.6047	375.442	0.820632
20151214-BEWE-a-838_S84	Ac_CL_8	33971	17876	8104	279.6	6.38462	3.53	337.528	0.828376
20151214-BEWE-a-839_S85	Ac_CL_9	41975	27627	12336	300.6	6.70784	3.38423	378.113	0.795
20150711-AGSV-a-59_S59	Ac_IL_GI_1	23750	18269	8724	183.6	4.26483	3.19192	200.505	0.91569
20151214-BEWE-a-831_S77	Ac_IL_GI_10	65182	43320	19493	198.6	4.60863	3.22307	221.733	0.895672
20151214-BEWE-a-833_S79	Ac_IL_GI_11	93506	62427	20887	217.2	5.80567	3.50265	239.645	0.906342
20151214-BEWE-a-835_S81	Ac_IL_GI_12	32032	21887	9895	344.3	7.10919	3.6255	433.28	0.794635
20150711-AGSV-a-61_S61	Ac_IL_GI_2	30685	22880	11378	204.9	5.56695	3.9396	219.209	0.934726
20150711-AGSV-a-63_S63	Ac_IL_GI_3	34356	25260	14069	220.9	5.31444	3.0086	255.72	0.863835
20150711-AGSV-a-80_S80	Ac_IL_GI_4	79445	61823	45445	170.9	4.44829	1.62703	197.533	0.86517
20150711-AGSV-a-82_S82	Ac_IL_GI_5	91658	69903	33190	314.5	7.26	3.71313	368.487	0.853491
20150711-AGSV-a-85_S85	Ac_IL_GI_6	69469	54702	48099	66.2	1.92131	0.760485	71.9682	0.919851
20150711-AGSV-a-87_S87	Ac_IL_GI_7	103864	79056	40702	281.7	6.5997	3.36314	333.476	0.844739
20150711-AGSV-a-89_S89	Ac_IL_GI_8	115328	83876	54992	214.3	5.34874	3.0436	253.171	0.846465
20150711-AGSV-a-91_S91	Ac_IL_GI_9	55733	40306	18828	324.5	6.41993	3.83407	383.312	0.846568
20150711-AGSV-a-60_S60	Ac_IL_ST_1	20495	15422	8200	274	6.23445	4.09475	305.573	0.896675
20151214-BEWE-a-832_S78	Ac_IL_ST_10	70232	45910	21728	191.6	4.49046	3.30568	208.17	0.920401
20151214-BEWE-a-834_S80	Ac_IL_ST_11	60041	40369	27471	154.3	4.18027	1.73959	195.694	0.788476
20151214-BEWE-a-836_S82	Ac_IL_ST_12	66770	45661	19468	336.6	7.10559	3.63732	424.968	0.79206
20150711-AGSV-a-62_S62	Ac_IL_ST_2	64195	48039	23364	204.7	4.64536	3.74394	216.198	0.946819
20150711-AGSV-a-64_S64	Ac_IL_ST_3	36810	27178	11932	376.7	8.01334	3.91267	460.689	0.817689
20150711-AGSV-a-79_S79	Ac_IL_ST_4	55095	43970	35792	128.1	3.54361	1.40241	143.648	0.891763
20150711-AGSV-a-81_S81	Ac_IL_ST_5	102134	80450	52320	215.5	4.97595	2.56333	247.165	0.871886
20150711-AGSV-a-84_S84	Ac_IL_ST_6	48145	34862	23227	144.5	3.11485	2.22389	161.428	0.895136
20150711-AGSV-a-86_S86	Ac_IL_ST_7	23260	17316	11146	262.2	6.10662	2.92144	326.81	0.802302
20150711-AGSV-a-88_S88	Ac_IL_ST_8	90420	64088	45139	190.5	4.63345	2.85136	223.695	0.851605
20150711-AGSV-a-90_S90	Ac_IL_ST_9	106403	80960	42551	269.3	5.9352	3.50069	317.556	0.84804
20150711-AGSV-a-76_S76	Ap_CL_1	42654	31851	15243	351.2	7.86452	4.00123	421.863	0.832498
20150711-AGSV-a-77_S77	Ap_CL_2	30535	23378	13581	203.6	5.09296	3.37254	233.674	0.871299
20150711-AGSV-a-78_S78	Ap_CL_3	45083	34268	19784	183.3	4.47666	3.43068	200.075	0.916158
20150711-AGSV-a-83_S83	Ap_CL_4	73084	57983	44391	118.6	3.19276	1.87019	130.761	0.907002
20150711-AGSV-a-95_S95	Ap_CL_5	136833	104469	49366	307.5	6.55183	4.02588	350.71	0.876792
20151214-BEWE-a-846_S92	Ap_CL_6	38523	26186	12103	357	8.66941	3.78221	426.473	0.837098
20151214-BEWE-a-847_S93	Ap_CL_7	39583	23420	10085	166.5	4.28623	3.25261	182.659	0.911535
20151214-BEWE-a-848_S94	Ap_CL_8	79333	54645	21142	331.2	7.00862	3.94132	390.966	0.847133
20150711-AGSV-a-50_S50	Ap_IL_GI_1	58477	45186	23413	239.7	4.97221	3.44994	277.918	0.862484
20151214-BEWE-a-840_S86	Ap_IL_GI_10	36053	24335	9722	371.2	8.20166	4.35999	434.053	0.855195
20151214-BEWE-a-842_S88	Ap_IL_GI_11	28445	19285	9201	274.3	6.46605	3.15172	327.792	0.836812
20151214-BEWE-a-844_S90	Ap_IL_GI_12	27102	18685	8190	131.2	3.98148	3.47036	143.135	0.916619
20150711-AGSV-a-52_S52	Ap_IL_GI_2	27162	20529	8865	338.7	6.61731	4.02243	406.652	0.832898
20150711-AGSV-a-54_S54	Ap_IL_GI_3	84025	64152	33435	138.8	4.29916	3.20038	145.154	0.956228
20150711-AGSV-a-56_S56	Ap_IL_GI_4	66773	52109	29759	102.3	2.36687	2.29302	115.368	0.886727
20150711-AGSV-a-58_S58	Ap_IL_GI_5	27720	21997	17884	131.3	3.83787	1.61784	149.76	0.876739
20150711-AGSV-a-68_S68	Ap_IL_GI_6	30928	21853	13032	262.3	5.76889	3.32818	316.385	0.829053
20150711-AGSV-a-70_S70	Ap_IL_GI_7	37767	27783	15407	337.1	7.13165	3.62624	410.259	0.821676
20150711-AGSV-a-72_S72	Ap_IL_GI_8	52313	38138	18523	262.5	6.06377	3.40454	314.834	0.833771
20150711-AGSV-a-74_S74	Ap_IL_GI_9	18593	13960	8507	173.7	4.60004	3.04248	192.669	0.901546
20150711-AGSV-a-49_S49	Ap_IL_ST_1	71395	56178	33718	246.9	5.22828	3.02265	305.316	0.80867
20151214-BEWE-a-841_S87	Ap_IL_ST_10	30137	20762	8061	398	8.88095	4.47801	461.102	0.863149
20151214-BEWE-a-843_S89	Ap_IL_ST_11	33607	23569	9305	137.8	4.2883	3.33273	148.615	0.927227
20151214-BEWE-a-845_S91	Ap_IL_ST_12	39604	25455	12524	278.2	7.26818	3.30719	345.634	0.804897
20150711-AGSV-a-51_S51	Ap_IL_ST_2	75279	57525	26398	309.2	6.81396	3.97667	351.741	0.879055
20150711-AGSV-a-53_S53	Ap_IL_ST_3	21039	15580	8177	174.4	4.46325	3.20441	195.363	0.892696
20150711-AGSV-a-55_S55	Ap_IL_ST_4	38908	30927	19777	133	3.18376	2.34313	141.615	0.939164
20150711-AGSV-a-57_S57	Ap_IL_ST_5	23888	18647	12496	155.1	3.30902	2.60526	171.147	0.906238
20150711-AGSV-a-69_S69	Ap_IL_ST_6	54360	38141	20079	309.8	6.54884	3.71755	367.068	0.843986
20150711-AGSV-a-71_S71	Ap_IL_ST_7	22090	16876	9123	330.1	7.39916	3.71975	407.954	0.80916
20150711-AGSV-a-73_S73	Ap_IL_ST_8	30336	22812	8845	270	6.40344	3.989	301.475	0.895597
20150711-AGSV-a-75_S75	Ap_IL_ST_9	67954	51501	26007	204.5	5.60407	3.76648	219.401	0.932082
