# Supplementary material for: Deciphering bacterial and fungal endophyte communities in leaves of two maple trees with green islands
Source: Sci Rep. 2019 Oct 2;9:14183. doi: 10.1038/s41598-019-50540-2 (PMC6775154; doi:10.1038/s41598-019-50540-2)
Supplement: Supplementary file 6 — Table S5 [file 41598_2019_50540_MOESM6_ESM.xlsx]

## Sheet: SeqCharacteristics
Table S5. Sequence characteristics (number of sequences) and alpha diversity values of the fungal dataset. Alpha diversity values were calculated at the same surveying effort (number of sequences = 11,932). Every value was calculated 10 times in R. The average of all 10 iterations is provided.
SeqID_Fungi	Sample	Raw sequences	After processing and denoising	After removal of chimeric and non-fungal sequences and singletons	Observed zOTUs (Richness)	Shannon diversity index H'	Michaelis-Menten Fit (MMF)	Coverage (%)
20150711-AGSV-a-17_S17_L001	Ac_CL_1	121076	109858	109464	65.6	1.48315	73.2255	0.895863
20150711-AGSV-a-18_S18_L001	Ac_CL_2	120997	109188	105513	92.5	1.66571	105.376	0.877809
20150711-AGSV-a-19_S19_L001	Ac_CL_3	116494	95985	79893	81.2	1.70967	90.6201	0.896048
20150711-AGSV-a-44_S44_L001	Ac_CL_4	75349	68378	67942	53.2	0.93727	59.915	0.887924
20150711-AGSV-a-45_S45_L001	Ac_CL_5	153240	137013	136697	48.3	1.05926	56.7963	0.850407
20150711-AGSV-a-46_S46_L001	Ac_CL_6	60118	54886	54460	54.3	1.24457	58.4766	0.928576
20151214-BEWE-a-999_S149_L001	Ac_CL_7	86096	67166	41126	245.4	3.34132	283.624	0.86523
20151214-BEWE-a-1000_S150_L001	Ac_CL_8	106545	81627	42896	236	2.97418	273.609	0.862543
20151214-BEWE-a-1001_S151_L001	Ac_CL_9	62022	49522	33079	226.5	3.37629	260.53	0.86938
20150711-AGSV-a-11_S11_L001	Ac_IL_GI_1	85281	71578	56516	28.8	0.150733	38.0566	0.756767
20151214-BEWE-a-993_S143_L001	Ac_IL_GI_10	84847	69142	48270	39.5	0.53989	49.8111	0.792995
20151214-BEWE-a-995_S145_L001	Ac_IL_GI_11	68809	55673	40760	43.8	0.614036	58.0441	0.754598
20151214-BEWE-a-997_S147_L001	Ac_IL_GI_12	44967	37629	27943	116.1	0.878821	152.252	0.762554
20150711-AGSV-a-13_S13_L001	Ac_IL_GI_2	99702	87573	78455	36	0.989293	39.0593	0.921676
20150711-AGSV-a-15_S15_L001	Ac_IL_GI_3	68789	62336	61663	38.1	0.760547	43.8802	0.868273
20150711-AGSV-a-32_S32_L001	Ac_IL_GI_4	64284	58320	57802	46.9	1.54545	51.1005	0.9178
20150711-AGSV-a-34_S34_L001	Ac_IL_GI_5	67286	61365	61112	38.7	1.28935	41.1247	0.941041
20150711-AGSV-a-37_S37_L001	Ac_IL_GI_6	48934	44015	43938	30.8	0.897507	33.0409	0.932179
20150711-AGSV-a-39_S39_L001	Ac_IL_GI_7	139546	127249	126170	66.8	1.64046	74.293	0.899142
20150711-AGSV-a-41_S41_L001	Ac_IL_GI_8	179046	162123	160857	54.1	1.4825	59.1189	0.915105
20150711-AGSV-a-43_S43_L001	Ac_IL_GI_9	168497	153495	152729	51.9	1.2776	58.0668	0.893799
20150711-AGSV-a-12_S12_L001	Ac_IL_ST_1	84156	70866	56742	46.5	0.551341	54.2577	0.857021
20151214-BEWE-a-994_S144_L001	Ac_IL_ST_10	76275	58975	32656	133.8	1.97352	155.285	0.861643
20151214-BEWE-a-996_S146_L001	Ac_IL_ST_11	30408	22624	11932	85	1.03697	94.0069	0.904189
20151214-BEWE-a-998_S148_L001	Ac_IL_ST_12	60561	45477	18807	238.2	3.50041	270.375	0.881
20150711-AGSV-a-14_S14_L001	Ac_IL_ST_2	24487	22390	22371	28.4	0.857854	30.6466	0.926694
20150711-AGSV-a-16_S16_L001	Ac_IL_ST_3	66706	55331	51617	53.9	1.54668	58.3751	0.923339
20150711-AGSV-a-31_S31_L001	Ac_IL_ST_4	52708	47737	45399	29.3	0.8209	30.3938	0.964012
20150711-AGSV-a-33_S33_L001	Ac_IL_ST_5	92249	71666	54757	30.1	0.562528	31.6914	0.949784
20150711-AGSV-a-36_S36_L001	Ac_IL_ST_6	46672	42242	42198	36.5	1.52671	38.5722	0.946278
20150711-AGSV-a-38_S38_L001	Ac_IL_ST_7	76670	70574	70387	40.9	0.911486	44.1524	0.926336
20150711-AGSV-a-40_S40_L001	Ac_IL_ST_8	129425	116942	116511	54.9	1.37526	58.1496	0.944117
20150711-AGSV-a-42_S42_L001	Ac_IL_ST_9	70794	64363	64027	57	1.17283	64.2022	0.887819
20150711-AGSV-a-28_S28_L001	Ap_CL_1	60948	42651	24654	66	1.58497	71.4935	0.923161
20150711-AGSV-a-29_S29_L001	Ap_CL_2	161918	131153	97336	58.1	1.1621	63.4775	0.915285
20150711-AGSV-a-30_S30_L001	Ap_CL_3	78133	58639	47152	44.1	0.966791	47.9474	0.919758
20150711-AGSV-a-35_S35_L001	Ap_CL_4	81787	75210	75130	24	0.35261	25.5608	0.938937
20150711-AGSV-a-47_S47_L001	Ap_CL_5	147386	133056	130985	38	0.986697	41.188	0.922598
20151214-BEWE-a-1008_S158_L001	Ap_CL_6	112337	79937	61674	217.6	2.80698	259.544	0.838392
20151214-BEWE-a-1009_S159_L001	Ap_CL_7	169606	121153	94904	216.8	2.78636	257.478	0.842014
20151214-BEWE-a-1010_S160_L001	Ap_CL_8	119472	66578	44810	229.6	2.67903	264.801	0.867066
20150711-AGSV-a-02_S2_L001	Ap_IL_GI_1	111523	100357	99017	69.7	1.72639	75.2892	0.925763
20151214-BEWE-a-1002_S152_L001	Ap_IL_GI_10	87790	65073	57044	85.4	0.860683	116.959	0.730172
20151214-BEWE-a-1004_S154_L001	Ap_IL_GI_11	38110	28152	24517	78.4	0.879578	109.503	0.715962
20151214-BEWE-a-1006_S156_L001	Ap_IL_GI_12	82673	49255	28336	54.2	1.09093	64.0508	0.846203
20150711-AGSV-a-04_S4_L001	Ap_IL_GI_2	86064	78179	77262	69.7	1.63552	75.5822	0.922175
20150711-AGSV-a-06_S6_L001	Ap_IL_GI_3	137903	93124	54069	28.7	1.0182	31.4315	0.913097
20150711-AGSV-a-08_S8_L001	Ap_IL_GI_4	181649	165380	164642	32.5	1.40044	33.7158	0.96394
20150711-AGSV-a-10_S10_L001	Ap_IL_GI_5	74464	68055	67731	48.1	1.44198	50.6639	0.949394
20150711-AGSV-a-20_S20_L001	Ap_IL_GI_6	91930	83295	82874	54.6	1.04629	61.7775	0.883817
20150711-AGSV-a-22_S22_L001	Ap_IL_GI_7	116057	105040	103655	67.7	1.33056	74.1135	0.913464
20150711-AGSV-a-24_S24_L001	Ap_IL_GI_8	85459	64772	49328	43.2	0.965995	47.5976	0.907609
20150711-AGSV-a-26_S26_L001	Ap_IL_GI_9	36570	25394	17089	39.7	0.856009	42.9316	0.924727
20150711-AGSV-a-01_S1_L001	Ap_IL_ST_1	95959	88174	88062	23.9	0.176667	28.7807	0.830418
20151214-BEWE-a-1003_S153_L001	Ap_IL_ST_10	53721	29956	20095	214.1	2.87703	256.15	0.835839
20151214-BEWE-a-1005_S155_L001	Ap_IL_ST_11	51283	29094	18344	237.1	2.96725	277.699	0.853801
20151214-BEWE-a-1007_S157_L001	Ap_IL_ST_12	71108	35247	14801	80.2	1.10035	91.8469	0.873192
20150711-AGSV-a-03_S3_L001	Ap_IL_ST_2	91907	82750	80976	47.4	1.01998	54.5438	0.869027
20150711-AGSV-a-05_S5_L001	Ap_IL_ST_3	129179	94095	63145	41.5	0.961578	46.644	0.889718
20150711-AGSV-a-07_S7_L001	Ap_IL_ST_4	139138	126704	125338	25	0.107446	32.9665	0.758345
20150711-AGSV-a-09_S9_L001	Ap_IL_ST_5	94273	84366	81793	21.3	0.747684	25.4544	0.83679
20150711-AGSV-a-21_S21_L001	Ap_IL_ST_6	91138	78444	72946	74.4	1.03566	84.384	0.881684
20150711-AGSV-a-23_S23_L001	Ap_IL_ST_7	117880	104035	101486	70.9	1.90055	78.3198	0.905263
20150711-AGSV-a-25_S25_L001	Ap_IL_ST_8	77774	58956	43881	33	0.825941	34.6272	0.953008
20150711-AGSV-a-27_S27_L001	Ap_IL_ST_9	82362	64580	49742	33.5	0.751268	35.7066	0.938201
