# Supplementary material for: Deciphering bacterial and fungal endophyte communities in leaves of two maple trees with green islands
Source: Sci Rep. 2019 Oct 2;9:14183. doi: 10.1038/s41598-019-50540-2 (PMC6775154; doi:10.1038/s41598-019-50540-2)
Supplement: Supplementary file 7 — Table S6 [file 41598_2019_50540_MOESM7_ESM.xlsx]

## Sheet: Bacteria
Table S6. Linear mixed effect model results on alpha diversity values. Data were analysed with sampling site as random effect and Acer species as well as leaf status (CL, YLA, GLA; model 1) or presence of green islands (model 2) as fixed factors. Each Acer species was also tested separately (models 3-6). Significance levels for fixed factors are based on F-values, calculated by a type III analysi…
		Fixed factors												Random factor
Model		NumDF	DenDF	F	P	NumDF	DenDF	F	P	NumDF	DenDF	F	P	df	LRT	P (Chi sp)
		Acer species				Leaf status				Presence of green islands				Site
1
(Entire dataset)	Richness (number of zOTUs)	1	60.978	3.9131	0.052	2	59.428	0.7468	0.47827					1	18.56	< 0.001
	Shannon diversity index (H')	1	54.32	5.434	0.04	2	59.83	0.4947	0.61222					1	5.235	0.02
	Faith’s phylogenetic diversity	1	60.539	3.8893	0.053	2	59.544	0.5768	0.56481					1	13.586	< 0.001
2
(Entire dataset)	Richness (number of zOTUs)	1	61.977	3.9764	0.05055					1	60.877	1.3287	0.25355	1	18.895	< 0.001
	Shannon diversity index (H')	1	55.28	5.5322	0.02226					1	61.735	0.8889	0.34945	1	5.3636	0.02056
	Faith’s phylogenetic diversity	1	61.533	3.9563	0.05115					1	61.113	1.0239	0.31557	1	13.852	< 0.001
3
(A. campestre)	Richness (number of zOTUs)					2	28.69	0.5717	0.5708					1	6.8196	0.009
	Shannon diversity index (H')					2	29.274	0.4817	0.6225					1	0.53204	0.4658
	Faith’s phylogenetic diversity					2	28.822	0.3734	0.6917					1	5.152	0.02322
4
(A. campestre)	Richness (number of zOTUs)										30.272	1.1688	0.2882	1	7.1746	0.007394
	Shannon diversity index (H')										30.099	0.9057	0.3488	1	0.58824	0.4431
	Faith’s phylogenetic diversity										30.498	0.6602	0.4228	1	5.4128	0.01999
5
(A. platanoides)	Richness (number of zOTUs)					2	28	0.2636	0.7701					1	10.986	0.0009181
	Shannon diversity index (H')					2	28	0.4636	0.6337					1	5.1888	0.02273
	Faith’s phylogenetic diversity					2	28	0.3966	0.6763					1	7.8525	0.005075
6
(A. platanoides)	Richness (number of zOTUs)									1	29	0.2543	0.6179	1	11.357	0.0007516
	Shannon diversity index (H')									1	29	0.1998	0.6582	1	5.2784	0.02159
	Faith’s phylogenetic diversity									1	29	0.2956	0.5908	1	8.0582	0.00453

## Sheet: Fungi
Table S6. Linear mixed effect model results for alpha diversity values. Data were analysed with sampling site as random effect and Acer species as well as leaf status (CL, YLA, GLA; model 1) or presence of green islands (model 2) as fixed factors. Each Acer species was also tested separately (models 3-6). Significance levels for fixed factors are based on F-values, calculated by a type III analys…
		Fixed factors												Random factor
Model		NumDF	DenDF	F	P	NumDF	DenDF	F	P	NumDF	DenDF	F	P	df	LRT	P (Chi sp)
		Acer species				Leaf status				Presence of green islands				Site
1
(Entire dataset)	Richness (number of zOTUs)	1	44.179	0.7713	0.384552	2	59.975	5.0589	0.009327					1	2.7574	0.0968
	Shannon diversity index (H')	1	46.142	0.5358	0.46787	2	59.878	3.986	0.02371					1	2.6805	0.1016
2
(Entire dataset)	Richness (number of zOTUs)	1	44.41	0.7635	0.38694					1	61.996	8.7131	0.004456	1	2.7314	0.09839
	Shannon diversity index (H')	1	46.786	0.5427	0.465004					1	61.963	7.3703	0.008579	1	2.7154	0.09938
3
(A. campestre)	Richness (number of zOTUs)					2	28.826	3.2796	0.05209					1	0.17648	0.6744
	Shannon diversity index (H')					2	29.288	3.1115	0.05953					1	0.5501	0.4583
4
(A. campestre)	Richness (number of zOTUs)									1	27.782	5.8743	0.02213	1	0.18533	0.6668
	Shannon diversity index (H')									1	29.961	5.1117	0.03119	1	0.54612	0.4599
5
(A. platanoides)	Richness (number of zOTUs)					2	28	2.0647	0.1457					1	2.4333	0.1188
	Shannon diversity index (H')					2	28	1.2971	0.2892					1	2.2644	0.1324
6
(A. platanoides)	Richness (number of zOTUs)									1	29	3.569	0.0689	1	2.4938	0.1143
	Shannon diversity index (H')									1	29	2.6825	0.1123	1	2.3994	0.1214
Multiple comparison of leaf status by Dunn's test with Benjamini-Hochberg correction of the P value.
		1. Entire dataset			2. A. campestre
		Richness (Number of zOTUs)
	Comparison	Z	P.adj		Z	P.adj
	CL-GLA	2.36809	0.0536405		2.76874	0.0168818
	CL-YLA	2.25686	0.036025		2.10425	0.0530355
	GLA-YLA	-0.122142	0.902786		-0.717741	0.472917
		Shannon diversity index (H')
	Comparison	Z	P.adj		Z	P.adj
	CL-GLA	2.41018	0.0478335		2.56679	0.0307935
	CL-YLA	2.34762	0.0283408		1.80457	0.106713
	GLA-YLA	-0.0687043	0.945225		-0.823291	0.410343
