# Supplementary material for: Deciphering bacterial and fungal endophyte communities in leaves of two maple trees with green islands
Source: Sci Rep. 2019 Oct 2;9:14183. doi: 10.1038/s41598-019-50540-2 (PMC6775154; doi:10.1038/s41598-019-50540-2)
Supplement: Supplementary file 8 — Table S7 [file 41598_2019_50540_MOESM8_ESM.xlsx]

## Sheet: UniFrac
Table S7: Results of the PERMANOVA analysis for bacterial endophytes. Data were analysed with sampling site as random effect and Acer species as well as leaf status (model 1) or presence of green islands (model 2) as fixed factors. Each Acer species was also tested separately, with site as random and leaf status as fixed factor (models 3 and 4). Results of the PERMANOVA are based on weighted UniF…
Model 1 (entire dataset)
Source	df	SS	MS	Pseudo-F	P -value	permutations
Acer species (Sp)	1	0.065814	0.065814	0.6186	0.559	30
Leaf status (Le)	2	0.11518	0.057591	0.8418	0.661	997
Site (Si)	2	0.57712	0.28856	2.9046	0.012	999
SpxLe	2	0.19434	0.097171	1.3851	0.399	998
SpxSi**	1	0.11152	0.11152	1.1225	0.295	999
LexSi	4	0.30703	0.076758	0.77265	0.744	998
SpxLexSi**	1	0.059311	0.059311	0.59702	0.7	999
Residual	51	5.0666	0.099345
Total	64	7.252
Model 2 (entire dataset)
Source	df	SS	MS	Pseudo-F	P -value	permutations
Acer species (Sp)	1	0.063432	0.063432	0.63523	0.559	30
Green island presence (In)	1	0.072113	0.072113	0.72896	0.672	341
Site (Si)	2	0.37382	0.18691	1.9776	0.057	998
SpxIn	1	0.14663	0.14663	1.5515	0.182	998
SpxSi**	1	0.11152	0.11152	1.18	0.23	998
InxSi	2	0.21689	0.10844	1.1474	0.308	999
Res	56	5.2926	0.094511
Total	64	7.252
Model 3 (A. campestre)
Source	df	SS	MS	Pseudo-F	P -value	permutations
Leaf status (Le)	2	0.18022	0.090108	1.132	0.421	972
Site (Si)	2	0.40941	0.20471	2.1047	0.052	999
LexSi**	3	0.23284	0.077613	0.79797	0.612	998
Res	25	2.4315	0.097262
Total	32	3.5972
Model 4 (A. platanoides)
Source	df	SS	MS	Pseudo-F	P -value	permutations
Leaf status (Le)	2	0.10748	0.053739	0.89784	0.549	180
Site (Si)	1	0.52387	0.52387	5.169	0.002	999
LexSi	2	0.11971	0.059854	0.59058	0.91	999
Res	26	2.635	0.10135
Total	31	3.3921
