# Supplementary material for: Deciphering bacterial and fungal endophyte communities in leaves of two maple trees with green islands
Source: Sci Rep. 2019 Oct 2;9:14183. doi: 10.1038/s41598-019-50540-2 (PMC6775154; doi:10.1038/s41598-019-50540-2)
Supplement: Supplementary file 9 — Table S8 [file 41598_2019_50540_MOESM9_ESM.xlsx]

## Sheet: Acer_campestre
Table S8. Significantly (P ≤ 0.05) associated bacterial (bUNI) and fungal (fUNI) zOTUs with leaf status.
zOTU	Control leaves	Green leaf area	Yellow leaf area	P value	Taxonomy
bUNI965	1	0	0	0.03	Bacteria;Actinobacteria;Actinobacteria;Micrococcales;Microbacteriaceae;Subtercola;Subtercola_boreus
bUNI40	1	0	0	0.02	Bacteria;Actinobacteria;Actinobacteria;Propionibacteriales;Propionibacteriaceae;Friedmanniella;uncultured_bacterium
bUNI183	1	0	0	0.01	Bacteria;Actinobacteria;Actinobacteria;Propionibacteriales;Propionibacteriaceae;Friedmanniella;uncultured_bacterium
bUNI660	1	0	0	0.05	Bacteria;Bacteroidetes;Bacteroidia;Cytophagales;Hymenobacteraceae;Hymenobacter;Hymenobacter_marinus
bUNI978	1	0	0	0.025	Bacteria;Bacteroidetes;Bacteroidia;Cytophagales;Hymenobacteraceae;Hymenobacter;Hymenobacter_sp._BSw20462
bUNI714	1	0	0	0.015	Bacteria;Bacteroidetes;Bacteroidia;Cytophagales;Hymenobacteraceae;Hymenobacter;Hymenobacter_sp._R-36359
bUNI103	1	0	0	0.05	Bacteria;Bacteroidetes;Bacteroidia;Cytophagales;Hymenobacteraceae;Hymenobacter;Siccationidurans_occulans
bUNI97	1	0	0	0.035	Bacteria;Bacteroidetes;Bacteroidia;Cytophagales;Hymenobacteraceae;Hymenobacter;uncultured_bacterium
bUNI474	1	0	0	0.005	Bacteria;Bacteroidetes;Bacteroidia;Cytophagales;Hymenobacteraceae;Hymenobacter;uncultured_bacterium
bUNI30	1	0	0	0.045	Bacteria;Bacteroidetes;Bacteroidia;Cytophagales;Hymenobacteraceae;Hymenobacter;uncultured_Bacteroidetes_bacterium
bUNI415	1	0	0	0.005	Bacteria;Bacteroidetes;Bacteroidia;Cytophagales;Spirosomaceae;Spirosoma;uncultured_bacterium
bUNI254	1	0	0	0.015	Bacteria;Proteobacteria;Alphaproteobacteria;Acetobacterales;Acetobacteraceae;Roseomonas;uncultured_alpha_proteobacterium
bUNI643	1	0	0	0.035	Bacteria;Proteobacteria;Alphaproteobacteria;Acetobacterales;Acetobacteraceae;Roseomonas;uncultured_bacterium
bUNI925	1	0	0	0.02	Bacteria;Proteobacteria;Alphaproteobacteria;Rhizobiales;Beijerinckiaceae;1174-901-12;Beijerinckia_sp._M016010
bUNI1244	1	0	0	0.04	Bacteria;Proteobacteria;Alphaproteobacteria;Rhizobiales;Beijerinckiaceae;1174-901-12;Rhizobiales_bacterium_Ume16
bUNI1500	1	0	0	0.03	Bacteria;Proteobacteria;Alphaproteobacteria;Rhizobiales;Beijerinckiaceae;1174-901-12;Rhizobiales_bacterium_Ume16
bUNI63	1	0	0	0.025	Bacteria;Proteobacteria;Alphaproteobacteria;Rhizobiales;Beijerinckiaceae;1174-901-12;uncultured_bacterium
bUNI301	1	0	0	0.005	Bacteria;Proteobacteria;Alphaproteobacteria;Rhizobiales;Beijerinckiaceae;Methylobacterium;Methylobacterium_fujisawaense
bUNI306	1	0	0	0.005	Bacteria;Proteobacteria;Alphaproteobacteria;Rhizobiales;Beijerinckiaceae;Methylobacterium;Methylobacterium_mesophilicum
bUNI61	1	0	0	0.025	Bacteria;Proteobacteria;Alphaproteobacteria;Rhizobiales;Beijerinckiaceae;Methylobacterium;Methylobacterium_phyllostachyos
bUNI257	1	0	0	0.01	Bacteria;Proteobacteria;Alphaproteobacteria;Rhizobiales;Beijerinckiaceae;Methylobacterium;Methylobacterium_phyllostachyos
bUNI31	1	0	0	0.005	Bacteria;Proteobacteria;Alphaproteobacteria;Rhizobiales;Beijerinckiaceae;Methylobacterium;Methylobacterium_sp._31
bUNI218	1	0	0	0.01	Bacteria;Proteobacteria;Alphaproteobacteria;Rhizobiales;Beijerinckiaceae;Methylobacterium;Methylobacterium_sp._GXS13
bUNI89	1	0	0	0.01	Bacteria;Proteobacteria;Alphaproteobacteria;Rhizobiales;Beijerinckiaceae;Methylobacterium;Methylobacterium_sp._GXS13
bUNI227	1	0	0	0.005	Bacteria;Proteobacteria;Alphaproteobacteria;Rhizobiales;Beijerinckiaceae;Methylobacterium;Methylobacterium_sp._M1-21
bUNI78	1	0	0	0.005	Bacteria;Proteobacteria;Alphaproteobacteria;Rhizobiales;Beijerinckiaceae;Methylobacterium;Methylobacterium_sp._M1-21
bUNI79	1	0	0	0.01	Bacteria;Proteobacteria;Alphaproteobacteria;Rhizobiales;Beijerinckiaceae;Methylobacterium;Methylobacterium_sp._M1-21
bUNI96	1	0	0	0.045	Bacteria;Proteobacteria;Alphaproteobacteria;Rhizobiales;Beijerinckiaceae;Methylobacterium;Methylobacterium_sp._M1-21
bUNI488	1	0	0	0.03	Bacteria;Proteobacteria;Alphaproteobacteria;Rhizobiales;Beijerinckiaceae;Methylobacterium;Methylobacterium_sp._PC30.39
bUNI34	1	0	0	0.005	Bacteria;Proteobacteria;Alphaproteobacteria;Rhizobiales;Beijerinckiaceae;Methylobacterium;Methylobacterium_sp._T34
bUNI49	1	0	0	0.01	Bacteria;Proteobacteria;Alphaproteobacteria;Rhizobiales;Beijerinckiaceae;Methylobacterium;Methylobacterium_sp._T34
bUNI1295	1	0	0	0.005	Bacteria;Proteobacteria;Alphaproteobacteria;Rhizobiales;Beijerinckiaceae;Methylobacterium;Methylobacterium_sp._T5
bUNI15	1	0	0	0.005	Bacteria;Proteobacteria;Alphaproteobacteria;Rhizobiales;Beijerinckiaceae;Methylobacterium;Methylobacterium_sp._z92a
bUNI12	1	0	0	0.005	Bacteria;Proteobacteria;Alphaproteobacteria;Rhizobiales;Beijerinckiaceae;Methylobacterium;uncultured_bacterium
bUNI67	1	0	0	0.005	Bacteria;Proteobacteria;Alphaproteobacteria;Rhizobiales;Beijerinckiaceae;Methylobacterium;uncultured_bacterium
bUNI205	1	0	0	0.005	Bacteria;Proteobacteria;Alphaproteobacteria;Rhizobiales;Beijerinckiaceae;Methylobacterium;uncultured_bacterium
bUNI711	1	0	0	0.035	Bacteria;Proteobacteria;Alphaproteobacteria;Rhizobiales;Beijerinckiaceae;Methylobacterium;uncultured_bacterium
bUNI324	1	0	0	0.005	Bacteria;Proteobacteria;Alphaproteobacteria;Rhizobiales;Beijerinckiaceae;Methylobacterium;uncultured_bacterium
bUNI1143	1	0	0	0.01	Bacteria;Proteobacteria;Alphaproteobacteria;Rhizobiales;Beijerinckiaceae;Methylobacterium;uncultured_bacterium
bUNI1515	1	0	0	0.005	Bacteria;Proteobacteria;Alphaproteobacteria;Rhizobiales;Beijerinckiaceae;Methylocella;Beijerinckiaceae_bacterium_L1D58
bUNI984	1	0	0	0.02	Bacteria;Proteobacteria;Alphaproteobacteria;Rhizobiales;Rhizobiaceae;Aureimonas;endophytic_bacterium_Enf15
bUNI701	1	0	0	0.01	Bacteria;Proteobacteria;Alphaproteobacteria;Rhizobiales;Rhizobiaceae;Aureimonas;endophytic_bacterium_Enf15
bUNI181	1	0	0	0.025	Bacteria;Proteobacteria;Alphaproteobacteria;Rhizobiales;Rhizobiaceae;Aureimonas;uncultured_bacterium
bUNI1163	1	0	0	0.025	Bacteria;Proteobacteria;Alphaproteobacteria;Sphingomonadales;Sphingomonadaceae;Rhizorhapis;Sphingomonas_sp._RP18(2016)
bUNI334	1	0	0	0.025	Bacteria;Proteobacteria;Alphaproteobacteria;Sphingomonadales;Sphingomonadaceae;Sphingomonas;Sphingomonas_rubra
bUNI754	1	0	0	0.01	Bacteria;Proteobacteria;Alphaproteobacteria;Sphingomonadales;Sphingomonadaceae;Sphingomonas;Sphingomonas_sp._GR_6-03
bUNI274	1	0	0	0.01	Bacteria;Proteobacteria;Alphaproteobacteria;Sphingomonadales;Sphingomonadaceae;Sphingomonas;uncultured_Sphingomonas_sp.
bUNI1675	1	0	0	0.025	Bacteria;Proteobacteria;Deltaproteobacteria;Bdellovibrionales;Bacteriovoracaceae;Peredibacter;metagenome
bUNI435	1	0	0	0.04	Bacteria;Proteobacteria;Deltaproteobacteria;Myxococcales;P3OB-42;uncultured_bacterium
bUNI543	1	0	0	0.005	Bacteria;Proteobacteria;Deltaproteobacteria;Myxococcales;P3OB-42;uncultured_bacterium
bUNI210	1	0	0	0.005	Bacteria;Proteobacteria;Deltaproteobacteria;Myxococcales;P3OB-42;uncultured_bacterium
bUNI1373	1	0	0	0.05	Bacteria;Proteobacteria;Deltaproteobacteria;Myxococcales;P3OB-42;uncultured_bacterium
bUNI818	1	0	0	0.025	Bacteria;Proteobacteria;Deltaproteobacteria;Myxococcales;P3OB-42;uncultured_bacterium
fUNI266	1	0	0	0.005	k__Fungi;p__Ascomycota;c__Dothideomycetes;o__Capnodiales;f__Cladosporiaceae;g__Rachicladosporium;s__unidentified
fUNI206	1	0	0	0.03	k__Fungi;p__Ascomycota;c__Dothideomycetes;o__Capnodiales;f__Mycosphaerellaceae;g__Ramularia;s__Ramularia_vallisumbrosae
fUNI654	1	0	0	0.01	k__Fungi;p__Ascomycota;c__Dothideomycetes;o__Capnodiales;f__Mycosphaerellaceae;g__Ramularia;s__unidentified
fUNI686	1	0	0	0.005	k__Fungi;p__Ascomycota;c__Dothideomycetes;o__Capnodiales;f__Mycosphaerellaceae;g__Ramularia;s__unidentified
fUNI3	1	0	0	0.04	k__Fungi;p__Ascomycota;c__Dothideomycetes;o__Capnodiales;f__Mycosphaerellaceae;g__unidentified;s__unidentified
fUNI614	1	0	0	0.01	k__Fungi;p__Ascomycota;c__Dothideomycetes;o__Capnodiales;f__Mycosphaerellaceae;g__unidentified;s__unidentified
fUNI96	1	0	0	0.02	k__Fungi;p__Ascomycota;c__Dothideomycetes;o__Capnodiales;f__Mycosphaerellaceae;g__unidentified;s__unidentified
fUNI99	1	0	0	0.01	k__Fungi;p__Ascomycota;c__Dothideomycetes;o__Capnodiales;f__Mycosphaerellaceae;g__unidentified;s__unidentified
fUNI157	1	0	0	0.005	k__Fungi;p__Ascomycota;c__Dothideomycetes;o__Capnodiales;f__Mycosphaerellaceae;g__unidentified;s__unidentified
fUNI330	1	0	0	0.02	k__Fungi;p__Ascomycota;c__Dothideomycetes;o__Capnodiales;f__Teratosphaeriaceae;g__Devriesia;s__Devriesia_fraserae
fUNI306	1	0	0	0.025	k__Fungi;p__Ascomycota;c__Dothideomycetes;o__Dothideales;f__Aureobasidiaceae;g__Aureobasidium;s__Aureobasidium_pullulans
fUNI917	1	0	0	0.03	k__Fungi;p__Ascomycota;c__Dothideomycetes;o__Myriangiales;f__Elsinoaceae;g__unidentified;s__unidentified
fUNI637	1	0	0	0.03	k__Fungi;p__Ascomycota;c__Dothideomycetes;o__Pleosporales;f__Phaeosphaeriaceae;g__unidentified;s__unidentified
fUNI476	1	0	0	0.035	k__Fungi;p__Ascomycota;c__Dothideomycetes;o__Pleosporales;f__unidentified;g__unidentified;s__unidentified
fUNI241	1	0	0	0.005	k__Fungi;p__Ascomycota;c__Eurotiomycetes;o__Onygenales;f__Onygenales_fam_Incertae_sedis;g__Zeloasperisporium;s__unidentified
fUNI736	1	0	0	0.025	k__Fungi;p__Ascomycota;c__Lecanoromycetes;o__Caliciales;f__Physciaceae;g__Physcia;s__Physcia_adscendens
fUNI688	1	0	0	0.02	k__Fungi;p__Ascomycota;c__Lecanoromycetes;o__Lecanorales;f__Ramalinaceae;g__Bacidina;s__Bacidina_arnoldiana
fUNI212	1	0	0	0.015	k__Fungi;p__Ascomycota;c__Leotiomycetes;o__Erysiphales;f__Erysiphaceae;g__Sawadaea;s__Sawadaea_bicornis
fUNI33	1	0	0	0.01	k__Fungi;p__Ascomycota;c__Leotiomycetes;o__Helotiales;f__Hyaloscyphaceae;g__Lemonniera;s__unidentified
fUNI786	1	0	0	0.035	k__Fungi;p__Ascomycota;c__Leotiomycetes;o__Helotiales;f__Hyaloscyphaceae;g__Lemonniera;s__unidentified
fUNI11	1	0	0	0.005	k__Fungi;p__Ascomycota;c__Leotiomycetes;o__Helotiales;f__unidentified;g__unidentified;s__unidentified
fUNI17	1	0	0	0.005	k__Fungi;p__Ascomycota;c__Leotiomycetes;o__Helotiales;f__unidentified;g__unidentified;s__unidentified
fUNI21	1	0	0	0.01	k__Fungi;p__Ascomycota;c__Leotiomycetes;o__Helotiales;f__unidentified;g__unidentified;s__unidentified
fUNI39	1	0	0	0.01	k__Fungi;p__Ascomycota;c__Leotiomycetes;o__Helotiales;f__unidentified;g__unidentified;s__unidentified
fUNI12	1	0	0	0.005	k__Fungi;p__Ascomycota;c__Leotiomycetes;o__Helotiales;f__unidentified;g__unidentified;s__unidentified
fUNI53	1	0	0	0.01	k__Fungi;p__Ascomycota;c__Leotiomycetes;o__Helotiales;f__unidentified;g__unidentified;s__unidentified
fUNI512	1	0	0	0.045	k__Fungi;p__Ascomycota;c__Leotiomycetes;o__Helotiales;f__unidentified;g__unidentified;s__unidentified
fUNI50	1	0	0	0.005	k__Fungi;p__Ascomycota;c__Leotiomycetes;o__Helotiales;f__unidentified;g__unidentified;s__unidentified
fUNI142	1	0	0	0.02	k__Fungi;p__Ascomycota;c__Leotiomycetes;o__Helotiales;f__unidentified;g__unidentified;s__unidentified
fUNI271	1	0	0	0.005	k__Fungi;p__Ascomycota;c__Leotiomycetes;o__Helotiales;f__unidentified;g__unidentified;s__unidentified
fUNI86	1	0	0	0.025	k__Fungi;p__Ascomycota;c__Leotiomycetes;o__Helotiales;f__unidentified;g__unidentified;s__unidentified
fUNI112	1	0	0	0.01	k__Fungi;p__Ascomycota;c__Leotiomycetes;o__Helotiales;f__unidentified;g__unidentified;s__unidentified
fUNI158	1	0	0	0.005	k__Fungi;p__Ascomycota;c__Leotiomycetes;o__Helotiales;f__unidentified;g__unidentified;s__unidentified
fUNI65	1	0	0	0.04	k__Fungi;p__Ascomycota;c__Leotiomycetes;o__Helotiales;f__unidentified;g__unidentified;s__unidentified
fUNI110	1	0	0	0.015	k__Fungi;p__Ascomycota;c__Leotiomycetes;o__Thelebolales;f__Pseudeurotiaceae;g__unidentified;s__unidentified
fUNI63	1	0	0	0.01	k__Fungi;p__Ascomycota;c__Leotiomycetes;o__Thelebolales;f__Pseudeurotiaceae;g__unidentified;s__unidentified
fUNI152	1	0	0	0.04	k__Fungi;p__Ascomycota;c__Taphrinomycetes;o__Taphrinales;f__Taphrinaceae;g__Taphrina;s__Taphrina_carpini
fUNI209	1	0	0	0.05	k__Fungi;p__Basidiomycota;c__Tremellomycetes;o__Tremellales;f__Bulleribasidiaceae;g__Dioszegia;s__Dioszegia_changbaiensis
fUNI530	1	0	0	0.03	k__Fungi;p__Basidiomycota;c__Tremellomycetes;o__Tremellales;f__Bulleribasidiaceae;g__Dioszegia;s__unidentified
fUNI186	1	0	0	0.04	k__Fungi;p__Basidiomycota;c__Tremellomycetes;o__Tremellales;f__Tremellaceae;g__Cryptococcus;s__unidentified
fUNI260	1	0	0	0.015	k__Fungi;p__Basidiomycota;c__Tremellomycetes;o__Tremellales;f__Tremellaceae;g__Cryptococcus;s__unidentified
fUNI299	1	0	0	0.04	k__Fungi;p__Basidiomycota;c__unidentified;o__unidentified;f__unidentified;g__unidentified;s__unidentified
fUNI370	1	0	0	0.005	k__Fungi;p__unidentified;c__unidentified;o__unidentified;f__unidentified;g__unidentified;s__unidentified
fUNI103	1	0	0	0.005	k__Fungi;p__unidentified;c__unidentified;o__unidentified;f__unidentified;g__unidentified;s__unidentified
fUNI127	1	0	0	0.005	k__Fungi;p__unidentified;c__unidentified;o__unidentified;f__unidentified;g__unidentified;s__unidentified
fUNI249	1	0	0	0.005	k__Fungi;p__unidentified;c__unidentified;o__unidentified;f__unidentified;g__unidentified;s__unidentified
fUNI248	1	0	0	0.025	k__Fungi;p__unidentified;c__unidentified;o__unidentified;f__unidentified;g__unidentified;s__unidentified
fUNI485	1	0	0	0.045	k__Fungi;p__unidentified;c__unidentified;o__unidentified;f__unidentified;g__unidentified;s__unidentified
bUNI185	0	1	0	0.01	Bacteria;Proteobacteria;Alphaproteobacteria;Acetobacterales;Acetobacteraceae;uncultured;uncultured_bacterium
bUNI751	0	1	0	0.04	Bacteria;Proteobacteria;Alphaproteobacteria;Sphingomonadales;Sphingomonadaceae;Sphingomonas;uncultured_alpha_proteobacterium
fUNI7	0	1	0	0.005	k__Fungi;p__Ascomycota;c__Leotiomycetes;o__Erysiphales;f__Erysiphaceae;g__Sawadaea;s__Sawadaea_polyfida
fUNI254	0	1	0	0.01	k__Fungi;p__Ascomycota;c__Leotiomycetes;o__Erysiphales;f__Erysiphaceae;g__Sawadaea;s__Sawadaea_polyfida
fUNI238	0	1	0	0.005	k__Fungi;p__Ascomycota;c__Leotiomycetes;o__Erysiphales;f__Erysiphaceae;g__Sawadaea;s__Sawadaea_polyfida
fUNI336	0	1	0	0.025	k__Fungi;p__Ascomycota;c__Leotiomycetes;o__Erysiphales;f__Erysiphaceae;g__Sawadaea;s__Sawadaea_polyfida
fUNI361	0	1	0	0.05	k__Fungi;p__Ascomycota;c__Leotiomycetes;o__Erysiphales;f__Erysiphaceae;g__Sawadaea;s__Sawadaea_polyfida
fUNI641	0	1	0	0.045	k__Fungi;p__Ascomycota;c__Leotiomycetes;o__Erysiphales;f__Erysiphaceae;g__Sawadaea;s__Sawadaea_polyfida
fUNI197	0	1	0	0.025	k__Fungi;p__Ascomycota;c__Leotiomycetes;o__Erysiphales;f__Erysiphaceae;g__Sawadaea;s__Sawadaea_tulasnei
fUNI220	0	1	0	0.005	k__Fungi;p__Ascomycota;c__Leotiomycetes;o__Erysiphales;f__Erysiphaceae;g__Sawadaea;s__Sawadaea_tulasnei
fUNI243	0	1	0	0.005	k__Fungi;p__Ascomycota;c__Leotiomycetes;o__Erysiphales;f__Erysiphaceae;g__Sawadaea;s__Sawadaea_tulasnei
bUNI1264	0	0	1	0.045	Bacteria;Proteobacteria;Gammaproteobacteria;Betaproteobacteriales;Burkholderiaceae;Acidovorax;Acidovorax_valerianellae
bUNI161	0	0	1	0.01	Bacteria;Proteobacteria;Gammaproteobacteria;Pseudomonadales;Pseudomonadaceae;Pseudomonas;Pseudomonas_lutea
fUNI1	0	0	1	0.01	k__Fungi;p__Ascomycota;c__Dothideomycetes;o__Capnodiales;f__Mycosphaerellaceae;g__unidentified;s__unidentified
fUNI279	0	0	1	0.02	k__Fungi;p__Ascomycota;c__Dothideomycetes;o__Capnodiales;f__Mycosphaerellaceae;g__unidentified;s__unidentified
fUNI137	0	0	1	0.02	k__Fungi;p__Ascomycota;c__Dothideomycetes;o__Capnodiales;f__Mycosphaerellaceae;g__unidentified;s__unidentified
fUNI426	0	0	1	0.04	k__Fungi;p__Ascomycota;c__Dothideomycetes;o__Capnodiales;f__Mycosphaerellaceae;g__unidentified;s__unidentified

## Sheet: Acer_platanoides
Table S8. Significantly (P ≤ 0.05) associated bacterial (bUNI) and fungal (fUNI) zOTUs with leaf status.
zOTU	Control leaves	Green leaf area	Yellow leaf area	P value	Taxonomy
bUNI1479	1	0	0	0.015	Bacteria;Deinococcus-Thermus;Deinococci;Deinococcales;Deinococcaceae;Deinococcus;uncultured_bacterium
bUNI1443	1	0	0	0.03	Bacteria;Proteobacteria;Alphaproteobacteria;Acetobacterales;Acetobacteraceae;Roseomonas;alpha_proteobacterium_047
bUNI254	1	0	0	0.045	Bacteria;Proteobacteria;Alphaproteobacteria;Acetobacterales;Acetobacteraceae;Roseomonas;uncultured_alpha_proteobacterium
bUNI218	1	0	0	0.005	Bacteria;Proteobacteria;Alphaproteobacteria;Rhizobiales;Beijerinckiaceae;Methylobacterium;Methylobacterium_sp._GXS13
bUNI324	1	0	0	0.035	Bacteria;Proteobacteria;Alphaproteobacteria;Rhizobiales;Beijerinckiaceae;Methylobacterium;uncultured_bacterium
bUNI14	1	0	0	0.05	Bacteria;Proteobacteria;Alphaproteobacteria;Rhodobacterales;Rhodobacteraceae;Paracoccus;Paracoccus_sp._MVW-1
bUNI846	1	0	0	0.04	Bacteria;Proteobacteria;Alphaproteobacteria;Sphingomonadales;Sphingomonadaceae;Sphingomonas;metagenome
bUNI45	1	0	0	0.025	Bacteria;Proteobacteria;Gammaproteobacteria;Diplorickettsiales;Diplorickettsiaceae;Diplorickettsia;uncultured_gamma_proteobacterium
bUNI409	1	0	0	0.01	Bacteria;Proteobacteria;Gammaproteobacteria;Diplorickettsiales;Diplorickettsiaceae;Diplorickettsia;uncultured_gamma_proteobacterium
bUNI1034	1	0	0	0.05	Bacteria;Proteobacteria;Gammaproteobacteria;Pseudomonadales;Pseudomonadaceae;Pseudomonas;Pseudomonas_sp._S1(2011b)
fUNI515	1	0	0	0.035	k__Fungi;p__Ascomycota;c__Dothideomycetes;o__Capnodiales;f__Mycosphaerellaceae;g__Ramularia;s__Ramularia_vallisumbrosae
fUNI662	1	0	0	0.01	k__Fungi;p__Ascomycota;c__Dothideomycetes;o__Capnodiales;f__Mycosphaerellaceae;g__unidentified;s__unidentified
fUNI503	1	0	0	0.02	k__Fungi;p__Ascomycota;c__Dothideomycetes;o__Capnodiales;f__Mycosphaerellaceae;g__unidentified;s__unidentified
fUNI601	1	0	0	0.05	k__Fungi;p__Ascomycota;c__Dothideomycetes;o__Pleosporales;f__Phaeosphaeriaceae;g__Sclerostagonospora;s__Sclerostagonospora_opuntiae
fUNI241	1	0	0	0.015	k__Fungi;p__Ascomycota;c__Eurotiomycetes;o__Onygenales;f__Onygenales_fam_Incertae_sedis;g__Zeloasperisporium;s__unidentified
fUNI387	1	0	0	0.035	k__Fungi;p__Ascomycota;c__Lecanoromycetes;o__Lecanorales;f__Ramalinaceae;g__Bacidina;s__Bacidina_arnoldiana
fUNI379	1	0	0	0.01	k__Fungi;p__Ascomycota;c__Leotiomycetes;o__Erysiphales;f__Erysiphaceae;g__Sawadaea;s__Sawadaea_polyfida
fUNI109	1	0	0	0.01	k__Fungi;p__Ascomycota;c__Leotiomycetes;o__Helotiales;f__Hyaloscyphaceae;g__Lemonniera;s__unidentified
fUNI786	1	0	0	0.03	k__Fungi;p__Ascomycota;c__Leotiomycetes;o__Helotiales;f__Hyaloscyphaceae;g__Lemonniera;s__unidentified
fUNI61	1	0	0	0.005	k__Fungi;p__Ascomycota;c__Leotiomycetes;o__Helotiales;f__Hyaloscyphaceae;g__Lemonniera;s__unidentified
fUNI11	1	0	0	0.015	k__Fungi;p__Ascomycota;c__Leotiomycetes;o__Helotiales;f__unidentified;g__unidentified;s__unidentified
fUNI12	1	0	0	0.03	k__Fungi;p__Ascomycota;c__Leotiomycetes;o__Helotiales;f__unidentified;g__unidentified;s__unidentified
fUNI158	1	0	0	0.045	k__Fungi;p__Ascomycota;c__Leotiomycetes;o__Helotiales;f__unidentified;g__unidentified;s__unidentified
fUNI559	1	0	0	0.005	k__Fungi;p__Ascomycota;c__Leotiomycetes;o__Helotiales;f__unidentified;g__unidentified;s__unidentified
fUNI165	1	0	0	0.02	k__Fungi;p__Ascomycota;c__Leotiomycetes;o__Thelebolales;f__Pseudeurotiaceae;g__unidentified;s__unidentified
fUNI766	1	0	0	0.02	k__Fungi;p__Ascomycota;c__Taphrinomycetes;o__Taphrinales;f__Taphrinaceae;g__Taphrina;s__Taphrina_carpini
fUNI325	1	0	0	0.04	k__Fungi;p__Ascomycota;c__Taphrinomycetes;o__Taphrinales;f__unidentified;g__unidentified;s__unidentified
fUNI955	1	0	0	0.035	k__Fungi;p__Basidiomycota;c__Microbotryomycetes;o__Sporidiobolales;f__Sporidiobolaceae;g__Sporobolomyces;s__Sporobolomyces_oryzicola
fUNI209	1	0	0	0.02	k__Fungi;p__Basidiomycota;c__Tremellomycetes;o__Tremellales;f__Bulleribasidiaceae;g__Dioszegia;s__Dioszegia_changbaiensis
fUNI242	1	0	0	0.04	k__Fungi;p__Basidiomycota;c__Tremellomycetes;o__Tremellales;f__Bulleribasidiaceae;g__Dioszegia;s__Dioszegia_hungarica
fUNI194	1	0	0	0.02	k__Fungi;p__Basidiomycota;c__Tremellomycetes;o__Tremellales;f__Bulleribasidiaceae;g__Dioszegia;s__Dioszegia_zsoltii_var._yunnanensis
fUNI28	1	0	0	0.005	k__Fungi;p__Basidiomycota;c__Tremellomycetes;o__Tremellales;f__Bulleribasidiaceae;g__Dioszegia;s__Dioszegia_zsoltii_var._yunnanensis
fUNI245	1	0	0	0.02	k__Fungi;p__Basidiomycota;c__Tremellomycetes;o__Tremellales;f__Bulleribasidiaceae;g__Dioszegia;s__unidentified
fUNI118	1	0	0	0.025	k__Fungi;p__Basidiomycota;c__Tremellomycetes;o__Tremellales;f__Bulleribasidiaceae;g__Vishniacozyma;s__Vishniacozyma_carnescens
fUNI345	1	0	0	0.02	k__Fungi;p__Basidiomycota;c__Tremellomycetes;o__Tremellales;f__Bulleribasidiaceae;g__Vishniacozyma;s__Vishniacozyma_carnescens
fUNI753	1	0	0	0.04	k__Fungi;p__Basidiomycota;c__Tremellomycetes;o__Tremellales;f__Bulleribasidiaceae;g__Vishniacozyma;s__Vishniacozyma_dimennae
fUNI629	1	0	0	0.04	k__Fungi;p__Basidiomycota;c__Tremellomycetes;o__Tremellales;f__Bulleribasidiaceae;g__Vishniacozyma;s__Vishniacozyma_victoriae
fUNI603	1	0	0	0.03	k__Fungi;p__Basidiomycota;c__Tremellomycetes;o__Tremellales;f__Rhynchogastremataceae;g__Papiliotrema;s__Papiliotrema_flavescens
fUNI260	1	0	0	0.035	k__Fungi;p__Basidiomycota;c__Tremellomycetes;o__Tremellales;f__Tremellaceae;g__Cryptococcus;s__unidentified
fUNI250	1	0	0	0.02	k__Fungi;p__Basidiomycota;c__Tremellomycetes;o__Tremellales;f__Tremellaceae;g__Cryptococcus;s__unidentified
fUNI103	1	0	0	0.02	k__Fungi;p__unidentified;c__unidentified;o__unidentified;f__unidentified;g__unidentified;s__unidentified
fUNI249	1	0	0	0.02	k__Fungi;p__unidentified;c__unidentified;o__unidentified;f__unidentified;g__unidentified;s__unidentified
fUNI485	1	0	0	0.05	k__Fungi;p__unidentified;c__unidentified;o__unidentified;f__unidentified;g__unidentified;s__unidentified
bUNI749	0	1	0	0.03	Bacteria;Proteobacteria;Alphaproteobacteria;Sphingomonadales;Sphingomonadaceae;Sphingomonas;Sphingomonas_sp._Leaf339
bUNI244	0	1	0	0.05	Bacteria;Proteobacteria;Deltaproteobacteria;Myxococcales;P3OB-42;uncultured_bacterium
fUNI6	0	1	0	0.005	k__Fungi;p__Ascomycota;c__Leotiomycetes;o__Erysiphales;f__Erysiphaceae;g__Sawadaea;s__Sawadaea_bicornis
fUNI276	0	1	0	0.01	k__Fungi;p__Ascomycota;c__Leotiomycetes;o__Erysiphales;f__Erysiphaceae;g__Sawadaea;s__Sawadaea_bicornis
fUNI267	0	1	0	0.02	k__Fungi;p__Ascomycota;c__Leotiomycetes;o__Erysiphales;f__Erysiphaceae;g__Sawadaea;s__Sawadaea_bicornis
fUNI274	0	1	0	0.05	k__Fungi;p__Ascomycota;c__Leotiomycetes;o__Erysiphales;f__Erysiphaceae;g__Sawadaea;s__Sawadaea_bicornis
fUNI720	0	1	0	0.015	k__Fungi;p__Ascomycota;c__Leotiomycetes;o__Erysiphales;f__Erysiphaceae;g__Sawadaea;s__Sawadaea_bicornis
fUNI732	0	1	0	0.025	k__Fungi;p__Ascomycota;c__Leotiomycetes;o__Erysiphales;f__Erysiphaceae;g__Sawadaea;s__Sawadaea_bicornis
fUNI456	0	1	0	0.025	k__Fungi;p__Ascomycota;c__Leotiomycetes;o__Erysiphales;f__Erysiphaceae;g__Sawadaea;s__Sawadaea_polyfida
fUNI254	0	1	0	0.005	k__Fungi;p__Ascomycota;c__Leotiomycetes;o__Erysiphales;f__Erysiphaceae;g__Sawadaea;s__Sawadaea_polyfida
fUNI238	0	1	0	0.005	k__Fungi;p__Ascomycota;c__Leotiomycetes;o__Erysiphales;f__Erysiphaceae;g__Sawadaea;s__Sawadaea_polyfida
fUNI312	0	1	0	0.045	k__Fungi;p__Ascomycota;c__Leotiomycetes;o__Erysiphales;f__Erysiphaceae;g__Sawadaea;s__Sawadaea_polyfida
fUNI472	0	1	0	0.015	k__Fungi;p__Ascomycota;c__Leotiomycetes;o__Erysiphales;f__Erysiphaceae;g__Sawadaea;s__Sawadaea_polyfida
fUNI220	0	1	0	0.005	k__Fungi;p__Ascomycota;c__Leotiomycetes;o__Erysiphales;f__Erysiphaceae;g__Sawadaea;s__Sawadaea_tulasnei
bUNI81	0	0	1	0.04	Bacteria;Proteobacteria;Alphaproteobacteria;Rhodobacterales;Rhodobacteraceae;Paracoccus;Paracoccus_sp._K3B-8
bUNI1032	0	0	1	0.045	Bacteria;Proteobacteria;Alphaproteobacteria;Sphingomonadales;Sphingomonadaceae;Sphingomonas;Sphingomonas_rubra
bUNI316	0	0	1	0.02	Bacteria;Proteobacteria;Gammaproteobacteria;Enterobacteriales;Enterobacteriaceae;Escherichia-Shigella;metagenome
